# Supplementary material for: Globally increased ultraconserved noncoding RNA expression in pancreatic adenocarcinoma
Source: Oncotarget. 2016 Jun 23;7(33):53165–77. doi: 10.18632/oncotarget.10242 (PMC5288176; doi:10.18632/oncotarget.10242)
Supplement: Supplementary file 2 [file oncotarget-07-53165-s002.xlsx]

## Sheet: Supp Table 1
Supplemental Table 1. T-UCR expression (relative to 18S rRNA) in pancreas and PDAC tissues (data presented inlcude only those T-UCRs that are expressed as defined in Materials & Methods)
	UC.001	UC.002	UC.003	UC.004	UC.005	UC.006	UC.007	UC.008	UC.012	UC.013	UC.018	UC.022	UC.023	UC.024	UC.025	UC.026	UC.028	UC.029	UC.033	UC.034	UC.035	UC.036	UC.037	UC.040	UC.043	UC.044	UC.045	UC.046	UC.048	UC.049	UC.050	UC.061	UC.063	UC.064	UC.067	UC.068	UC.069	UC.070	UC.071	UC.072	UC.073	UC.074	UC.075	UC.076	UC.077	UC.078	UC.079	UC.080	UC.083
N1	2.98264e-07	1.31421e-07	2.24079e-08	1.18655e-07	1.08041e-07	2.9539e-07	3.51279e-09	1.8154e-07	1.76209e-05	9.10993e-08	7.63484e-07	3.35304e-07	3.12515e-07	7.68336e-07	1.19761e-06	2.10518e-08	1.24251e-05	2.55334e-08	2.92673e-06	1.21704e-06	2.09425e-07	5.10319e-07	1.13332e-06	5.31897e-06	3.95395e-07	1.43532e-06	2.65558e-06	1.01753e-05	1.38024e-05	3.38826e-06	7.40806e-06	9.09001e-07	3.65705e-06	9.37069e-07	2.65688e-08	1.4057e-08	3.54076e-07	1.50226e-08	7.66145e-08	6.90803e-08	3.21679e-09	1.54135e-06	1.2937e-07	3.21679e-09	6.02171e-09	3.21679e-09	1.5969e-07	4.29616e-08	1.37693e-07
N2	2.41082e-07	2.4424e-07	2.77651e-08	1.07401e-06	9.46157e-08	1.77083e-07	1.20519e-07	2.38237e-07	2.11834e-05	4.1911e-08	7.09873e-07	8.2715e-08	6.15307e-07	7.47063e-07	5.99675e-07	2.10708e-09	1.90318e-05	5.13011e-08	2.86903e-06	5.60825e-07	2.08938e-07	1.20793e-06	4.52344e-07	4.63502e-06	3.25784e-07	1.00559e-06	4.14949e-06	7.06013e-06	5.80922e-06	2.68967e-06	1.0002e-05	2.57482e-07	2.81535e-06	1.66675e-06	2.10708e-09	1.49699e-07	2.64259e-07	1.12343e-07	8.90285e-08	1.50477e-08	1.51228e-07	1.40257e-06	8.41171e-07	4.61454e-08	1.9718e-08	2.93112e-08	3.73385e-08	6.10035e-08	5.62061e-07
N4	3.74357e-07	7.90346e-08	1.6815e-07	1.24315e-07	5.74601e-08	1.33518e-07	4.62143e-09	1.9537e-07	2.42022e-05	2.05506e-07	6.74567e-07	3.59832e-07	6.86159e-07	1.03614e-06	1.00596e-06	3.4441e-09	1.80819e-05	1.02233e-07	3.58255e-06	4.33047e-07	1.09616e-07	9.5171e-07	1.62023e-06	9.97507e-06	3.55301e-07	2.07332e-06	4.83047e-06	1.24979e-05	9.7974e-06	3.32214e-06	8.33555e-06	3.49222e-07	1.68227e-06	4.57313e-07	6.84006e-09	3.06335e-08	1.49456e-07	9.92241e-09	1.80336e-07	8.94445e-08	1.24551e-07	2.26687e-06	2.55072e-07	8.44781e-08	2.37669e-07	2.46853e-07	1.34309e-07	7.23826e-08	5.81599e-07
N6	2.17223e-07	4.21702e-08	2.18189e-08	4.48303e-07	7.39018e-08	1.57288e-08	2.21233e-09	6.34677e-08	1.46681e-05	3.71578e-08	2.98231e-07	8.11994e-08	1.7956e-07	9.79648e-07	6.01042e-07	5.21217e-09	2.95883e-05	2.22197e-08	3.93799e-06	3.6716e-07	1.32362e-07	1.32793e-06	2.50941e-07	6.25019e-06	5.53947e-07	6.45892e-07	7.70874e-06	5.32243e-06	6.83247e-06	2.67504e-06	5.12841e-06	2.98038e-07	1.28066e-06	1.01312e-06	2.46278e-09	8.87222e-09	3.3764e-07	2.21233e-09	1.15671e-08	2.21233e-09	2.70814e-08	1.5707e-06	2.26271e-06	1.17339e-07	5.02773e-08	1.94633e-08	4.25353e-07	2.58279e-08	1.19525e-06
101B	2.64281e-07	2.54059e-07	2.6965e-09	3.48846e-07	6.86121e-09	1.01693e-08	3.81642e-08	1.38168e-07	1.10051e-05	1.53274e-07	3.19692e-08	3.49485e-08	5.105e-08	9.07572e-07	5.01549e-07	1.45602e-06	1.22754e-05	2.84421e-08	1.36964e-06	4.94192e-07	1.54052e-07	5.00136e-07	4.23951e-07	3.12897e-06	8.53206e-08	1.06403e-06	2.42236e-06	3.16051e-06	5.14002e-06	1.24109e-06	4.33211e-06	1.69639e-07	2.4458e-07	3.78046e-07	4.83385e-07	2.6965e-09	5.25978e-07	2.6965e-09	4.20543e-08	2.50863e-08	2.6965e-09	2.60067e-06	3.42595e-07	2.6965e-09	2.08871e-08	2.6965e-09	2.0793e-08	1.81433e-08	4.91201e-08
207B	2.10196e-07	2.02127e-07	5.46862e-07	2.70117e-08	2.75902e-09	1.51182e-07	2.75902e-09	1.75567e-07	1.7635e-05	3.17031e-08	3.11975e-08	2.3031e-07	5.90728e-07	3.91288e-07	6.15303e-07	1.06477e-06	1.44747e-05	2.04067e-08	2.05303e-06	3.58055e-07	3.14994e-07	1.0669e-06	8.86438e-07	4.47379e-06	2.27086e-08	2.20768e-06	3.96434e-06	6.46012e-06	7.91078e-06	2.1964e-06	9.29698e-06	5.8227e-07	9.06303e-07	7.42531e-07	1.66856e-07	1.65914e-08	4.53948e-07	1.09614e-08	1.85395e-08	1.00586e-07	3.09295e-07	2.68348e-06	1.01943e-06	2.79057e-07	9.15132e-08	1.99162e-08	5.16172e-07	7.25061e-08	2.52044e-07
239B	1.13039e-06	2.60565e-07	5.70663e-08	2.01618e-07	8.34538e-09	4.1437e-09	1.26765e-08	3.30616e-07	5.35115e-05	4.83442e-07	1.95616e-06	4.26227e-07	9.9719e-07	2.40686e-06	2.39911e-06	8.62575e-07	5.50932e-05	3.84546e-07	1.18818e-05	2.94843e-06	1.16004e-06	6.15134e-06	4.64486e-06	3.65067e-06	3.06052e-06	6.30732e-06	1.39336e-05	3.32184e-05	3.21286e-05	9.92213e-06	6.71417e-05	2.83281e-06	2.97037e-06	5.09176e-07	1.25948e-07	2.44982e-06	5.14797e-06	2.17065e-06	1.53446e-06	1.02521e-06	1.00997e-06	2.98789e-06	8.85271e-06	2.17667e-06	2.90607e-06	3.46599e-06	2.58934e-06	6.79496e-07	1.16223e-07
241B	1.40975e-07	9.62747e-08	3.67419e-08	3.267e-09	3.03651e-08	2.55486e-09	1.03571e-08	1.90231e-07	1.06371e-05	3.10231e-08	4.66788e-07	2.55486e-09	1.4322e-07	3.38145e-07	4.43599e-08	8.85342e-08	1.0803e-05	1.87415e-08	1.97342e-06	5.28536e-08	1.15592e-07	6.406e-07	6.36328e-07	2.89727e-06	1.51192e-07	6.80479e-07	2.31807e-06	4.38901e-06	6.82854e-06	1.93654e-06	7.8031e-06	2.06711e-07	1.13839e-06	2.70015e-07	2.35958e-08	9.30264e-08	7.09566e-07	1.16501e-08	1.7837e-08	2.55486e-09	2.55486e-09	1.41239e-06	9.14747e-07	7.33503e-08	2.50185e-07	1.89993e-07	3.11964e-07	7.56888e-08	2.72869e-08
324B	4.7207e-07	1.45484e-07	1.44434e-07	2.92866e-07	7.59577e-08	2.38945e-08	1.79761e-08	2.84072e-07	1.64551e-05	7.8006e-09	8.71345e-07	9.7274e-07	6.49456e-07	1.50934e-06	1.11541e-06	2.21734e-08	1.89681e-05	1.6345e-08	4.54265e-06	4.56804e-07	4.19946e-07	1.74007e-06	2.20703e-06	9.55677e-06	3.70594e-07	1.64718e-06	7.56399e-06	1.10522e-05	1.14814e-05	3.02485e-06	1.39101e-05	4.68076e-07	2.22071e-06	1.04584e-06	2.96751e-08	4.22958e-08	2.09035e-07	1.11434e-08	5.1137e-07	1.18868e-08	1.94822e-07	1.04472e-06	9.63437e-07	1.89593e-08	2.6227e-08	4.91392e-09	1.52087e-07	1.29333e-07	1.11328e-06
352B	1.04121e-06	2.30359e-07	2.48119e-07	7.72173e-09	2.64471e-09	1.48659e-08	3.03681e-07	2.07992e-07	4.78512e-05	3.41047e-07	1.26955e-06	1.18027e-06	1.56614e-06	2.15382e-06	2.68561e-06	1.44262e-06	4.78015e-05	9.87149e-07	1.02764e-05	3.14521e-06	2.615e-06	5.80198e-06	5.03661e-06	3.31882e-06	7.76015e-08	5.65086e-06	1.81798e-05	3.3539e-05	3.02004e-05	6.92846e-06	4.21861e-05	3.62152e-06	6.24186e-06	1.82946e-06	2.00552e-07	3.75328e-06	6.1681e-06	1.34821e-06	3.73327e-06	2.53266e-06	1.14661e-06	6.59843e-06	2.53392e-05	5.16725e-06	9.44344e-06	5.79022e-06	7.27186e-06	2.76331e-06	6.07114e-09
356B	4.21834e-07	1.95419e-07	2.1669e-08	4.19264e-07	2.89442e-08	7.94607e-09	2.65471e-09	2.38734e-07	1.21064e-05	1.32901e-07	5.68845e-07	4.62614e-08	2.93051e-07	4.68866e-07	5.82056e-07	2.92091e-06	1.3187e-05	1.20997e-08	3.16323e-06	8.12453e-07	3.78463e-08	1.40368e-06	1.20994e-06	3.12795e-06	2.84481e-07	1.32486e-06	3.242e-06	5.51565e-06	6.82031e-06	2.05427e-06	1.18678e-05	2.80925e-07	2.63444e-07	4.04293e-07	5.22817e-07	3.9313e-09	3.58167e-07	1.64978e-08	1.00463e-08	2.05408e-08	2.08304e-08	2.41535e-06	1.22106e-06	2.65471e-09	2.85313e-08	2.82786e-08	2.49902e-08	9.54848e-08	1.22845e-08
358B	2.38548e-07	1.14723e-07	1.92354e-08	2.97094e-07	2.60806e-08	4.33815e-09	2.35656e-09	3.30615e-07	1.08081e-05	1.59018e-07	2.86097e-07	3.20697e-08	3.37414e-07	5.56716e-07	5.28693e-07	1.55745e-06	1.9643e-07	6.4955e-09	2.6147e-06	6.56102e-07	2.33122e-07	1.1843e-06	7.38112e-07	2.6278e-06	3.8594e-07	1.44751e-06	3.28205e-06	5.09453e-06	4.99826e-06	2.69457e-06	8.87207e-06	2.91591e-07	5.36679e-07	3.18716e-07	2.37939e-07	2.87261e-09	3.99566e-07	1.4645e-08	6.42494e-08	8.1966e-09	1.87818e-08	1.42248e-06	4.44942e-07	2.35656e-09	9.1304e-08	2.51026e-08	2.35656e-09	6.70677e-08	4.07052e-08
101T	4.96623e-07	3.11925e-08	2.72057e-08	3.45587e-07	4.03445e-08	2.73438e-08	2.08473e-08	2.00705e-07	1.8863e-05	1.27507e-07	4.49294e-07	4.53524e-08	7.1943e-07	4.73791e-07	1.09832e-06	5.22232e-07	2.03631e-05	1.04757e-08	2.68234e-06	3.72987e-07	3.41649e-07	1.90057e-06	1.06833e-06	7.70464e-06	1.62618e-07	1.06576e-06	5.45941e-06	1.14412e-05	1.04251e-05	3.37554e-06	1.47108e-05	2.00749e-07	1.55e-06	5.208e-07	6.9299e-08	5.56899e-08	5.76911e-07	1.41193e-08	1.54781e-07	1.66155e-07	1.31333e-07	2.36256e-06	2.45895e-06	2.35379e-07	3.07125e-07	3.80321e-07	7.43424e-07	5.10924e-08	1.80022e-07
105T	1.09045e-06	1.6217e-07	3.13801e-07	9.96733e-07	4.69877e-07	1.15672e-06	4.87562e-07	9.61534e-07	3.87305e-05	7.64166e-08	1.61824e-06	1.51714e-06	1.47e-06	2.91117e-06	1.80706e-06	1.01438e-06	5.08702e-05	1.66801e-07	2.53031e-05	2.21617e-06	1.20986e-06	3.27991e-06	3.12258e-06	3.29094e-06	1.52856e-06	4.8925e-06	2.06698e-05	5.50954e-05	3.94229e-05	1.72982e-05	2.1495e-05	1.30548e-07	1.20946e-07	3.44226e-06	1.97687e-07	4.62212e-07	1.1936e-06	1.74675e-07	1.16114e-06	1.60649e-06	2.40035e-07	4.47362e-06	1.09494e-05	2.43297e-06	3.0996e-06	2.86751e-06	1.96933e-06	8.85591e-07	3.4182e-06
228T	1.86737e-06	5.50476e-07	4.52754e-07	1.95474e-06	7.14237e-07	2.0177e-06	6.81565e-07	9.66337e-07	4.28404e-05	3.1663e-07	1.77624e-06	2.47736e-06	1.45851e-05	4.56754e-06	3.15465e-06	1.6793e-06	7.71902e-05	4.77949e-08	1.7126e-05	2.06507e-06	9.17672e-07	1.28674e-05	6.23227e-06	9.83726e-07	1.2488e-06	3.74258e-06	3.13206e-05	7.28635e-05	7.19601e-05	2.75394e-05	7.95042e-05	7.72198e-06	1.2525e-05	2.81758e-06	2.59786e-07	3.63732e-07	1.38645e-06	3.81607e-07	2.29798e-06	1.15814e-06	1.13145e-06	4.21749e-06	8.57918e-06	1.12847e-06	1.99999e-06	2.3921e-06	2.29039e-06	1.17833e-06	2.78169e-09
239T	3.06291e-06	5.75422e-06	4.56033e-06	1.79434e-05	4.94305e-06	1.28734e-05	7.91926e-07	6.14768e-06	0.000110179	7.3426e-07	6.3085e-06	2.10328e-06	2.55165e-06	7.35508e-06	8.38421e-06	7.94546e-08	0.000171945	3.61735e-07	4.06285e-05	5.7955e-06	1.8692e-06	7.37836e-06	9.50709e-06	7.05604e-05	1.44875e-06	2.03561e-05	2.77262e-05	8.00868e-05	8.84724e-05	1.78615e-05	6.6071e-05	5.75695e-08	1.64399e-05	3.32416e-06	2.81319e-08	5.64518e-07	1.0781e-06	2.38733e-08	1.81058e-06	7.95519e-07	1.33613e-06	3.87195e-06	7.4758e-06	1.05297e-06	1.44188e-06	1.56404e-06	2.70778e-06	8.38117e-07	7.50729e-06
248T	1.99447e-06	6.82278e-07	2.8505e-07	1.62354e-06	5.65384e-07	2.45512e-06	1.01107e-07	1.62797e-06	8.89385e-05	6.50831e-07	5.10071e-06	1.57105e-06	1.91632e-06	5.70101e-06	5.94343e-06	1.28852e-07	8.12376e-05	8.07091e-07	2.11115e-05	8.77218e-06	1.76747e-06	4.87305e-06	1.03562e-05	1.54188e-05	3.3335e-06	5.56787e-06	2.01474e-05	7.2289e-05	8.41602e-05	1.86925e-05	6.24091e-05	1.10567e-06	1.30996e-05	5.74411e-06	1.00623e-07	1.09873e-06	2.0432e-06	4.68066e-07	2.14987e-06	1.22582e-06	2.68791e-06	7.53199e-06	7.28496e-06	1.90966e-06	5.83344e-06	5.14458e-06	6.03404e-06	1.17319e-06	2.05845e-07
324T	1.2673e-06	9.49171e-07	9.43308e-07	1.07243e-06	1.05218e-06	3.28285e-06	9.63814e-07	3.37987e-06	2.17241e-05	1.69562e-08	1.32394e-06	1.32338e-06	1.69885e-06	2.56171e-06	2.79966e-06	3.64198e-08	3.80071e-05	1.53599e-07	1.09933e-05	1.23683e-06	9.25812e-07	1.74068e-06	4.32877e-06	4.98482e-06	5.56973e-07	4.19233e-06	1.67115e-05	2.62456e-05	3.36067e-05	1.07459e-05	2.75936e-05	3.77614e-08	4.06464e-06	2.49046e-06	8.65716e-09	1.18658e-07	9.0018e-07	3.23717e-09	1.43226e-06	1.31831e-06	4.23762e-07	3.00454e-06	1.11246e-06	3.32608e-08	2.0025e-06	6.17643e-07	1.0738e-06	8.84305e-08	3.67567e-06
352T	1.28115e-06	3.06949e-07	6.65205e-08	2.46439e-08	1.65661e-08	1.73695e-07	1.59627e-07	2.80023e-07	2.80484e-05	2.07989e-07	2.06848e-06	9.62111e-07	1.13965e-06	2.20003e-06	2.31416e-06	2.56536e-07	3.52535e-05	2.61576e-07	1.16675e-05	1.3959e-06	1.6597e-06	2.5469e-06	4.81881e-06	5.54049e-06	1.64598e-06	3.52005e-06	1.91915e-05	4.86039e-05	3.41262e-05	1.70167e-05	3.91946e-05	3.78583e-07	7.80031e-06	5.83821e-06	1.5341e-07	1.69212e-07	1.61742e-06	2.3103e-07	6.84546e-07	6.4372e-07	5.47032e-08	5.46706e-06	8.6148e-06	1.5482e-06	3.3042e-06	2.43931e-06	3.51246e-06	5.87754e-07	1.74903e-06
356T	1.40689e-06	6.99304e-07	5.32459e-08	4.79297e-07	3.90329e-07	8.7615e-07	4.29886e-08	4.80363e-07	4.33401e-05	4.69833e-08	2.27452e-06	9.91236e-07	1.50056e-06	8.61128e-07	1.09161e-07	9.17893e-09	4.77403e-05	1.54e-07	1.61054e-05	3.27733e-06	4.85112e-07	1.58383e-06	4.01734e-06	7.14889e-06	5.77609e-07	1.63133e-06	4.44833e-06	2.23034e-05	8.03137e-06	1.69831e-05	1.56851e-05	3.56548e-07	5.7683e-06	2.40321e-06	3.91346e-09	2.12498e-07	2.78982e-07	1.47607e-08	5.37947e-07	8.91135e-07	1.24695e-06	2.0873e-06	9.28745e-07	4.45915e-07	5.21001e-07	3.34222e-06	1.69427e-06	3.58443e-07	2.55586e-07
FC vs NB	3.7028	6.86598	7.6337	10.9012	23.8149	40.7872	9.34658	8.1825	2.28573	1.9036	3.95805	4.35637	5.97533	3.25733	3.23466	0.59168	3.11166	1.75744	4.26688	3.27747	2.41024	2.41278	3.38757	2.94175	2.59594	2.64624	2.9429	4.24332	3.91752	4.61739	2.49636	1.4594	3.84232	4.16526	0.673827	0.695497	0.902803	0.527933	2.43962	3.00011	3.61212	1.7721	1.6697	1.65287	2.10788	2.86197	2.57922	1.88668	6.22716
p	0.000213639	0.0865343	0.115432	0.125182	0.047471	0.0315286	0.00424756	0.0167096	0.0187186	0.186554	0.00458075	0.000559118	0.0601186	0.00485625	0.0147712	0.401359	0.0074821	0.408819	0.000754234	0.0228357	0.0441842	0.0586413	0.00207166	0.167007	0.0610213	0.0780931	0.00158743	0.0003022	0.00208486	1.41779e-05	0.0229413	0.650707	0.00512639	0.000174878	0.491365	0.714163	0.87359	0.572634	0.111801	0.0421176	0.0365777	0.024493	0.409287	0.479568	0.285593	0.0701001	0.102447	0.336771	0.0317533
FC vs N	5.51192	9.19339	13.9547	6.9225	12.2627	18.3869	12.4152	10.3479	2.52762	2.89822	4.27609	6.39714	7.13158	3.77089	3.76153	58.5623	3.30232	4.8763	5.46764	4.87418	6.94828	4.52373	6.28486	2.20848	3.22087	4.35731	3.76532	5.5473	5.10747	5.3628	5.29025	2.75381	3.25207	3.26204	10.8154	7.49095	4.10466	4.70024	14.3046	22.2013	11.8472	2.43431	6.79471	17.4912	29.5036	31.367	13.2323	12.7635	3.43099
p	0.00864091	0.317766	0.345833	0.419377	0.28345	0.237639	0.0808843	0.162113	0.110557	0.245375	0.0810112	0.013195	0.273896	0.0728489	0.121769	0.163894	0.0935513	0.164352	0.0286239	0.114386	0.00809273	0.10923	0.0186062	0.519336	0.101708	0.199827	0.0212701	0.0139336	0.0446941	0.00399188	0.0285847	0.570406	0.109932	0.0312718	0.0819666	0.0888574	0.0144872	0.205966	0.0142292	0.00237897	0.0987146	0.0245949	0.0301095	0.0371942	0.0343224	0.0165353	0.0227038	0.0270526	0.29385
[truncated: 258 more columns]

## Sheet: Supp Table 2
Supplemental Table 2. T-UCR expression (relative to 18S rRNA) in KRAS G12D and control mice (data presented inlcude only those T-UCRs that are expressed as defined in Materials & Methods)
	UC.001	UC.002	UC.003	UC.004	UC.006	UC.007	UC.008	UC.012	UC.013	UC.016	UC.017	UC.018	UC.019	UC.022	UC.023	UC.024	UC.025	UC.026	UC.027	UC.028	UC.031	UC.033	UC.034	UC.035	UC.036	UC.037	UC.040	UC.043	UC.044	UC.045	UC.046	UC.047	UC.048	UC.049	UC.050	UC.052	UC.053	UC.054	UC.057	UC.058	UC.059	UC.060	UC.061	UC.063	UC.064	UC.066	UC.067	UC.068	UC.069
Control	6.51955e-07	1.66261e-08	1.31524e-07	4.47592e-09	2.13163e-07	2.53556e-09	4.87989e-07	8.88491e-06	4.11797e-07	7.18331e-08	1.99322e-08	2.73552e-07	1.62958e-08	6.63582e-07	6.70396e-07	4.98681e-07	5.44985e-07	3.31999e-07	8.9916e-07	9.53572e-06	8.45514e-08	9.80308e-07	1.0872e-06	6.62114e-07	7.66091e-07	1.1272e-06	1.72412e-06	4.08046e-07	3.29732e-06	6.45061e-06	7.85544e-06	1.17148e-07	4.57427e-06	7.31339e-06	6.15376e-06	4.31483e-07	1.71856e-07	1.19995e-07	7.19835e-08	1.35277e-07	1.09228e-08	4.26308e-07	5.66943e-07	8.31877e-07	3.76841e-07	1.14255e-07	2.72347e-08	4.48425e-07	6.3562e-07
Control	2.70537e-07	5.95348e-07	5.32539e-07	2.38756e-07	8.72099e-08	3.84008e-07	5.34741e-07	8.5995e-06	4.56526e-07	2.37822e-08	1.6265e-08	2.8961e-07	1.72473e-07	7.13088e-07	1.16866e-06	6.50223e-07	6.93383e-07	3.52223e-07	1.80205e-06	9.74167e-06	5.96293e-08	1.30172e-06	3.04972e-07	2.14997e-06	1.53236e-06	1.32259e-06	1.31053e-06	4.44561e-07	4.7867e-06	6.03168e-06	6.62382e-06	8.7457e-08	4.65778e-06	4.29108e-06	4.13802e-06	7.43215e-09	9.8622e-08	2.88958e-07	2.81232e-07	4.62612e-08	6.57999e-09	5.96386e-07	3.61293e-07	1.23628e-06	7.87172e-07	2.22476e-07	1.09761e-07	5.31952e-08	3.20322e-07
Control	5.56507e-07	1.53307e-08	3.68781e-09	4.79872e-07	1.73716e-09	1.73716e-09	4.64061e-07	8.06172e-06	4.74339e-07	5.33765e-08	9.57358e-08	5.09327e-09	1.08288e-08	7.40099e-07	8.90817e-07	3.56184e-07	3.63997e-07	1.49361e-07	7.13008e-07	7.00059e-06	1.11043e-07	6.23348e-07	5.98029e-07	9.81973e-08	1.05301e-06	5.04944e-07	1.4303e-06	1.52712e-07	4.11218e-06	6.58904e-06	7.75073e-06	1.92856e-07	4.77036e-06	5.36315e-06	5.25415e-06	1.73716e-09	8.1088e-08	6.31855e-08	1.42231e-07	4.45655e-08	4.95106e-08	5.92272e-07	8.87161e-08	4.3908e-07	3.61428e-07	1.13526e-07	5.63607e-08	1.564e-07	6.30961e-07
Control	1.14676e-07	2.59967e-08	7.58584e-08	8.24577e-08	1.42096e-09	7.31817e-08	2.61933e-07	3.973e-06	1.43553e-07	3.61709e-08	1.90059e-09	5.63886e-07	4.29584e-08	3.14645e-07	3.112e-08	2.45011e-07	2.67841e-07	1.99164e-07	9.22217e-07	5.78206e-06	4.43428e-08	3.65089e-07	1.22553e-07	9.46329e-07	8.74429e-07	7.41062e-07	6.07194e-07	1.8e-08	2.90534e-06	2.52462e-06	2.68908e-06	1.91286e-07	2.3823e-06	2.32961e-06	3.62504e-06	6.38923e-09	1.07004e-07	4.53709e-08	1.94372e-07	7.83821e-09	8.29874e-09	5.54153e-07	1.93899e-08	2.27964e-09	1.94073e-07	5.64308e-08	5.14646e-08	2.62021e-08	1.60916e-07
Control	3.01937e-07	2.16965e-07	1.61801e-09	1.22312e-07	1.8133e-07	7.29788e-09	0.033696	3.86925e-06	2.51567e-07	3.54261e-08	1.68292e-08	2.15881e-07	4.27334e-09	6.26413e-07	7.70837e-07	2.77463e-07	1.6892e-07	1.61587e-07	8.60196e-07	5.48654e-06	1.48925e-07	1.6482e-07	1.42479e-08	1.13424e-06	6.152e-07	1.01579e-06	6.91924e-07	2.62068e-08	1.86248e-06	4.2391e-06	3.45378e-06	4.36343e-07	1.72788e-06	2.52356e-06	3.62175e-06	3.06497e-09	2.08885e-08	6.43041e-08	2.35034e-07	1.60391e-07	1.28704e-07	3.40237e-07	1.04554e-07	2.89803e-07	2.62257e-07	3.54369e-09	2.30342e-08	8.09341e-09	1.98445e-07
Control	3.69363e-07	1.12901e-08	3.07623e-07	1.69687e-07	4.96751e-08	1.60493e-09	0.0301957	4.48554e-06	2.5462e-07	7.0711e-08	6.41105e-08	5.81722e-07	2.53322e-08	4.92559e-07	5.17143e-07	3.33906e-07	6.48069e-07	3.96927e-07	9.55181e-07	6.03325e-06	5.87953e-08	5.53698e-07	3.61789e-07	1.58381e-06	9.39327e-07	1.99275e-06	4.81629e-07	2.43296e-08	1.37381e-06	2.89234e-06	3.11103e-06	2.26026e-07	1.86006e-06	3.34977e-06	2.66522e-06	1.38025e-07	6.27616e-09	5.86843e-08	2.73296e-07	6.90818e-08	2.93996e-09	3.68665e-07	7.80707e-08	2.03737e-09	7.10196e-07	8.04012e-09	1.6155e-08	1.32501e-08	2.07971e-07
KC(48) young	7.27059e-07	2.73163e-07	1.7309e-09	2.38278e-07	3.62313e-07	4.59793e-07	0.0306999	8.33904e-06	5.35912e-07	8.55837e-09	2.77443e-08	6.89309e-07	2.26036e-08	5.06782e-07	8.21199e-07	8.10739e-07	2.8955e-07	3.33361e-07	7.10354e-07	8.80805e-06	9.13108e-08	1.43582e-06	6.95206e-07	2.17893e-06	1.06686e-06	2.62561e-07	2.5539e-06	2.76949e-07	3.81711e-06	5.50039e-06	6.62848e-06	2.87626e-07	3.96348e-06	5.67284e-06	5.7388e-06	2.34409e-08	5.51102e-07	1.6517e-07	3.42434e-07	4.88319e-07	1.92366e-07	8.61401e-07	2.00961e-07	1.52097e-07	6.52606e-07	2.67238e-07	1.41402e-08	1.96963e-07	4.81048e-07
KC(48) young	2.58891e-07	9.45419e-09	2.9863e-07	3.29727e-07	1.29281e-07	1.07668e-08	0.0414644	1.37405e-05	5.31634e-07	3.74263e-08	9.56613e-08	3.66242e-07	1.45405e-07	4.82909e-07	6.51405e-07	1.15397e-06	1.01483e-06	6.06642e-07	4.56505e-07	1.40158e-05	1.36742e-07	1.62791e-06	5.21676e-07	5.61079e-07	2.70833e-06	8.36283e-07	1.18251e-06	5.52527e-07	4.80722e-06	7.17668e-06	1.42557e-05	1.76336e-07	7.87542e-06	7.14081e-06	1.04258e-05	4.10413e-07	2.65493e-07	2.24313e-07	3.39419e-07	5.09927e-08	4.59206e-08	8.3569e-07	2.8323e-07	4.71571e-07	7.70661e-07	8.1234e-08	1.66863e-07	1.63727e-07	1.02696e-06
KC(48) young	6.58435e-07	2.68886e-07	2.95324e-07	3.94352e-07	2.12964e-07	3.23402e-07	0.0408844	1.03867e-05	5.55961e-07	6.34349e-08	1.37456e-07	8.34591e-07	2.25552e-07	8.36178e-07	8.72909e-07	5.80904e-07	1.226e-07	9.99258e-08	7.19198e-07	1.23255e-05	1.56866e-07	1.99624e-06	4.47712e-07	3.90974e-06	1.88807e-06	1.30682e-06	2.00068e-06	8.37661e-08	4.09644e-06	7.66318e-06	8.47307e-06	1.81938e-09	6.52558e-06	7.18035e-06	5.67899e-06	2.62311e-08	6.72382e-08	1.59265e-07	4.67503e-07	1.25404e-07	2.94693e-08	5.76311e-07	1.80233e-07	2.44236e-07	4.72384e-07	7.70998e-08	1.62752e-08	8.80587e-08	2.95906e-07
KC(48) young	1.49019e-06	4.9154e-07	2.94006e-07	4.28086e-07	4.43924e-07	2.47951e-07	0.0384541	1.15807e-05	1.07704e-06	5.76894e-08	7.76703e-08	1.79501e-07	2.78317e-07	6.4401e-07	5.04342e-07	8.64104e-07	2.34449e-07	6.19555e-08	1.10922e-06	8.57134e-06	1.84438e-07	1.15785e-06	3.47695e-07	6.29939e-06	1.77271e-06	1.10211e-06	2.01003e-06	7.79269e-08	5.27824e-06	8.03857e-06	5.47235e-06	5.31923e-07	5.21976e-06	6.98722e-06	6.98125e-06	1.86342e-08	2.5474e-07	2.49128e-07	1.17708e-06	3.66949e-07	7.42998e-08	1.27569e-06	2.41067e-07	7.03914e-07	3.53232e-07	2.10148e-09	8.44502e-08	1.94334e-07	2.72997e-07
KC(48) young	3.70284e-07	4.89031e-08	2.45743e-09	3.22242e-07	2.45743e-09	2.43904e-07	0.0371815	8.58771e-06	1.07836e-06	1.70778e-08	9.04409e-08	5.92903e-07	9.72302e-08	1.8548e-07	1.1022e-06	1.02664e-06	2.08315e-07	5.68232e-07	1.07132e-06	9.4175e-06	1.26725e-07	1.36921e-06	1.81042e-07	5.93286e-06	9.56688e-07	1.41186e-06	6.17334e-07	9.25585e-08	5.14578e-06	6.26347e-06	7.15563e-06	6.32075e-07	3.524e-06	6.86894e-06	3.89221e-06	1.40514e-07	1.27286e-08	1.58768e-07	6.61813e-07	1.23938e-07	6.83914e-08	1.32457e-06	4.17583e-07	4.2304e-07	8.69494e-07	6.78815e-07	5.64349e-08	1.74685e-07	3.7667e-07
KC(48) old	5.79302e-07	1.90317e-07	6.25467e-07	8.02077e-07	2.25962e-07	2.90196e-08	0.0473736	2.18025e-05	7.47324e-07	1.55314e-07	1.41499e-08	6.07053e-07	3.16978e-07	6.67403e-07	2.57278e-06	2.26161e-06	1.67247e-06	1.99767e-07	4.29087e-07	1.74663e-05	1.56599e-07	2.26279e-06	6.22829e-07	4.9929e-07	4.70535e-06	2.53823e-06	2.4485e-06	1.19407e-06	3.93423e-06	6.42372e-06	1.33076e-05	3.72058e-07	5.45473e-06	5.39532e-06	1.09616e-05	2.30077e-07	4.79341e-08	2.01477e-07	8.9212e-08	3.41136e-09	4.14537e-08	2.86101e-07	1.4078e-06	1.88225e-06	1.42481e-06	2.58763e-09	3.18268e-08	7.46127e-07	1.43591e-06
KC(48) old	8.63152e-07	3.45462e-07	5.16695e-07	3.15097e-07	5.82984e-08	2.85074e-08	0.034487	2.7359e-05	8.06578e-07	3.50207e-08	2.37795e-08	1.54453e-06	1.89094e-07	1.47407e-06	1.23625e-06	5.23674e-07	6.88592e-07	5.30076e-07	4.90906e-07	2.05162e-05	1.08304e-07	5.70959e-06	9.00704e-07	1.21584e-06	6.37836e-06	3.48453e-06	2.19908e-06	2.81971e-06	5.93222e-06	1.55771e-05	1.98008e-05	3.5005e-07	1.08265e-05	6.68083e-06	2.11004e-05	2.12048e-07	9.56319e-08	1.98229e-07	1.56472e-07	2.57879e-07	1.35378e-08	4.14846e-07	3.30491e-06	1.91813e-06	3.53162e-07	3.72638e-07	4.49029e-08	2.84647e-06	5.27009e-06
KC(48) old	1.8517e-06	5.28695e-07	1.21876e-08	1.47979e-07	3.27429e-08	1.17682e-07	1.24291e-06	8.22742e-06	3.60141e-07	1.95049e-08	7.0741e-08	6.13907e-07	9.48638e-09	5.42797e-07	2.97381e-07	2.892e-07	3.41004e-07	5.16618e-07	1.10774e-07	1.10174e-05	2.75918e-07	6.60677e-07	5.41601e-07	8.25608e-08	2.89777e-08	2.05876e-06	2.9672e-09	1.16942e-08	3.64064e-06	2.06647e-05	5.74936e-06	2.3486e-07	6.24926e-06	5.70539e-06	5.8614e-06	7.54493e-08	8.23114e-09	2.75535e-07	1.90264e-07	2.9672e-09	4.03611e-07	2.21128e-07	3.71426e-07	7.22183e-09	2.9672e-09	2.9672e-09	2.75126e-08	1.82074e-07	1.84041e-06
KC(48) old	2.94019e-06	1.53102e-06	2.57215e-06	2.26346e-06	1.59196e-06	7.83894e-07	0.0339139	4.0248e-05	1.24994e-06	9.23728e-09	1.97655e-07	1.94986e-06	4.30863e-08	1.21971e-06	2.02445e-06	2.63657e-06	1.9478e-06	4.08614e-07	1.03556e-06	3.35567e-05	1.04049e-07	7.00098e-06	2.35127e-06	8.17897e-07	5.93607e-06	4.58742e-06	1.21106e-05	1.59348e-06	7.80624e-06	2.50106e-05	3.36709e-05	3.96219e-07	1.92172e-05	1.07762e-05	2.95869e-05	6.39793e-08	2.52663e-07	3.27489e-07	6.37261e-07	4.79812e-08	4.4666e-08	8.81409e-07	1.67012e-06	4.95974e-06	2.36489e-06	4.62276e-07	4.01495e-08	7.45074e-07	1.43015e-06
KC(48) old	4.08988e-07	7.27655e-09	2.58482e-07	2.18462e-07	2.35608e-07	1.28482e-08	0.0321208	8.35714e-06	6.17561e-07	1.56153e-09	8.07491e-08	4.5358e-08	3.69321e-08	6.21111e-07	8.07806e-07	5.0357e-07	4.58113e-07	3.40735e-07	5.19293e-07	8.60981e-06	8.21079e-08	4.43078e-07	2.13447e-08	2.57666e-06	1.60393e-06	6.52368e-07	2.46553e-06	1.86932e-07	3.79335e-06	4.77298e-06	8.48816e-06	1.86019e-07	5.03595e-06	3.89735e-06	6.25987e-06	1.52106e-07	1.3318e-08	1.18997e-07	3.14355e-07	3.20794e-08	2.4821e-07	2.58753e-07	2.70621e-07	7.06944e-08	4.89256e-07	1.10432e-07	4.17919e-09	1.99989e-08	2.46389e-07
KC(pdx)	7.77434e-08	9.39655e-09	6.03498e-07	5.92655e-07	4.87351e-07	2.65516e-07	7.944e-07	6.12757e-05	6.36969e-07	1.14405e-07	6.67002e-08	3.76617e-06	5.48211e-09	3.33573e-06	2.85989e-06	1.32819e-06	2.18294e-06	5.76163e-07	4.67777e-07	5.30482e-05	1.87799e-07	1.44919e-05	2.07262e-06	4.63606e-08	5.50222e-06	7.76785e-06	9.25657e-07	2.15251e-06	3.15469e-06	6.39309e-06	4.5239e-05	5.99577e-08	3.91612e-05	1.40209e-05	4.76801e-05	2.29781e-07	4.92236e-08	8.22207e-08	1.00636e-07	2.4256e-08	4.8474e-07	3.02157e-09	1.66557e-06	2.92495e-06	2.17355e-06	2.07214e-07	2.24293e-07	7.79588e-07	1.12513e-06
KC(pdx)	4.58476e-06	1.34484e-07	2.63194e-08	7.27338e-09	5.4578e-07	5.64643e-08	4.54665e-07	7.73496e-05	2.72572e-06	6.56312e-08	1.9115e-09	7.08854e-06	7.08198e-08	5.40674e-06	4.1913e-06	5.87368e-06	2.6575e-06	7.55005e-07	9.50739e-07	9.53875e-05	7.63746e-08	2.8058e-05	7.43673e-06	3.57223e-06	8.68052e-06	9.93574e-06	2.42382e-05	8.58842e-06	7.35399e-06	3.20549e-05	0.000102261	5.44432e-07	4.96694e-05	1.58178e-05	4.15493e-05	5.64936e-08	1.51096e-08	1.64505e-07	8.26515e-07	1.5088e-07	9.66296e-09	4.40827e-07	1.68447e-08	7.33334e-06	3.52084e-06	8.11179e-07	3.03906e-08	2.68799e-07	1.17456e-06
KC(pdx)	9.86559e-08	1.27116e-07	1.44325e-07	3.66552e-07	1.26069e-08	1.79291e-09	4.04135e-07	9.34533e-06	3.76233e-07	2.97156e-08	5.38113e-09	1.08573e-06	1.6522e-07	1.48862e-07	9.75808e-07	2.94214e-07	4.80007e-07	8.33586e-08	3.62784e-07	7.58749e-06	5.82687e-08	2.44275e-07	5.7557e-08	4.97748e-07	6.36816e-07	6.51406e-07	1.5113e-06	1.79836e-08	3.2999e-06	3.78797e-06	6.09988e-06	1.08072e-07	4.02494e-06	3.42889e-06	7.48925e-06	1.02372e-07	8.97576e-08	2.3266e-07	1.8136e-07	5.00844e-08	1.26301e-07	2.75705e-07	1.09629e-07	1.79291e-09	6.04952e-07	1.8794e-07	3.8971e-08	1.26658e-07	6.63216e-07
KC(pdx)	1.20886e-06	7.33123e-07	3.96408e-07	7.32557e-07	2.99208e-07	2.17558e-07	1.4872e-06	1.97738e-05	7.62468e-07	2.88824e-08	5.79266e-08	4.95928e-07	2.81966e-08	3.8986e-07	1.18721e-06	1.89728e-06	1.33598e-06	3.53136e-07	6.0116e-07	2.08893e-05	9.27855e-08	1.82146e-06	6.52508e-07	1.06402e-06	3.32087e-06	2.82309e-06	5.95791e-06	4.73951e-07	5.44236e-06	1.27326e-05	1.79288e-05	3.18495e-07	1.35555e-05	8.30389e-06	1.74986e-05	2.14358e-07	2.05019e-07	2.16175e-07	5.0493e-07	9.79963e-09	1.46353e-08	3.67176e-07	2.75159e-07	3.22135e-07	1.86524e-06	3.56041e-07	7.04464e-08	7.18394e-07	9.58797e-07
KC(pdx)	4.20561e-07	2.50835e-07	1.82137e-09	1.18016e-07	1.21674e-07	1.76181e-07	7.5934e-07	7.90162e-06	3.12024e-07	2.78723e-08	5.91031e-08	1.93994e-07	4.78892e-08	7.41372e-07	4.91852e-07	5.74828e-07	5.08483e-07	1.24297e-07	2.65351e-07	8.24825e-06	4.04205e-08	2.13457e-06	7.72131e-07	1.38694e-06	9.81192e-07	9.57409e-07	8.76395e-07	5.72528e-08	5.08378e-08	4.67969e-06	9.13472e-06	2.43692e-07	7.17476e-06	4.85511e-06	1.05533e-05	1.10688e-07	5.7227e-08	2.93434e-07	3.23973e-07	1.69138e-08	4.70605e-09	4.54504e-07	2.76769e-07	3.44694e-07	1.25765e-07	1.32931e-08	3.9802e-08	9.52092e-09	5.45106e-07
FC (Old vs control)	3.51969	3.54296	4.54194	4.09681	4.81444	2.47965	2.77769	3.35833	2.27758	0.908912	2.1627	2.96042	2.62598	1.52944	2.05642	3.15801	2.28103	1.50508	0.504362	2.51033	1.71968	4.83646	2.13972	0.947684	3.87225	2.38436	3.69407	6.48789	1.64294	3.02634	3.08794	1.47632	2.81086	1.54729	3.47728	1.49693	1.03212	2.1016	1.38971	0.891602	4.35732	0.859856	6.91556	3.7859	2.06619	2.2017	0.627742	7.72103	5.69461
p	0.0575118	0.189102	0.17536	0.154757	0.237028	0.461112	0.0994426	0.0256976	0.0166015	0.874151	0.248515	0.0868594	0.25145	0.120832	0.114947	0.0945032	0.0997421	0.101146	0.0472697	0.0241731	0.126225	0.0661047	0.26191	0.911743	0.0373213	0.0394403	0.179153	0.0658736	0.0658195	0.0259623	0.0419084	0.171421	0.039447	0.124296	0.0338538	0.573674	0.958887	0.0533413	0.433772	0.87273	0.142681	0.593668	0.0413025	0.156704	0.265561	0.29914	0.322759	0.122324	0.0571268
[truncated: 279 more columns]

## Sheet: Supp Table 3
Supplemental Table 3. T-UCR expression (relative to 18 S rRNA) in normal and PDAC cell lines (data presented inlcude only those T-UCRs that are expressed as defined in Materials & Methods)
T-UCR	MiaPaca-2	Panc1	PL45	SW1990	HPNE	HPDE	FC (PDAC/Normal)	p
UC.091	4.43538e-08	1.53358e-08	3.58298e-09	1.16064e-08	1.06429e-06	3.49188e-07	0.0264876	0.0349657
UC.334	8.41237e-08	5.63206e-08	4.08295e-08	4.75069e-08	7.20037e-07	7.33838e-07	0.0786797	1.46201e-06
UC.243	1.74327e-08	2.17002e-08	7.18777e-08	5.74361e-08	2.73545e-07	3.60558e-07	0.132823	0.00118083
UC.071	7.22333e-07	8.65289e-07	1.01854e-06	6.63842e-07	1.68338e-06	1.33534e-06	0.541621	0.0123142
UC.268	1.34353e-05	1.66409e-05	1.31873e-05	1.48577e-05	9.04086e-06	1.14395e-05	1.41895	0.0374345
UC.101	5.99861e-05	5.60709e-05	6.50884e-05	6.0628e-05	4.05876e-05	3.62119e-05	1.57406	0.00201087
UC.111	2.34713e-05	2.76691e-05	2.8384e-05	2.76051e-05	2.11099e-05	1.27858e-05	1.58028	0.0321686
UC.105	1.69071e-05	1.53805e-05	1.47517e-05	1.50725e-05	8.92149e-06	9.00432e-06	1.73247	0.000787283
UC.444	5.49598e-06	4.58976e-06	5.07236e-06	3.33058e-06	2.61299e-06	2.68225e-06	1.74578	0.0484332
UC.139	3.4175e-06	4.86747e-06	4.96062e-06	4.0943e-06	2.40237e-06	2.17474e-06	1.8942	0.0201991
UC.185	9.8111e-06	1.1178e-05	1.04338e-05	8.25737e-06	6.63295e-06	3.83084e-06	1.89608	0.020781
UC.096	2.65409e-06	3.01952e-06	2.46341e-06	2.77283e-06	1.30736e-06	1.53267e-06	1.92073	0.00223168
UC.034	5.94081e-06	5.44213e-06	3.93255e-06	6.22024e-06	2.34197e-06	3.10207e-06	1.97792	0.0291101
UC.443	1.42782e-05	1.5747e-05	1.44606e-05	1.11513e-05	5.49771e-06	8.49178e-06	1.98853	0.0160784
UC.174	0.000167672	0.000133083	0.000152906	0.000126909	5.63333e-05	8.31242e-05	2.08153	0.00968329
UC.411	8.0249e-06	7.06401e-06	7.91504e-06	8.78741e-06	4.61652e-06	2.93787e-06	2.10416	0.00482155
UC.233	2.07477e-06	1.68445e-06	1.4256e-06	1.94405e-06	1.1493e-06	4.52164e-07	2.22574	0.0318827
UC.330	0.000126102	0.000106741	0.000148685	0.000117728	4.32937e-05	6.85996e-05	2.23094	0.0111139
UC.407	0.000164235	0.000158888	0.000102141	0.000123214	8.14605e-05	4.06083e-05	2.24659	0.0404586
UC.481	7.96726e-05	9.39173e-05	0.000103662	6.65558e-05	2.30796e-05	5.10763e-05	2.31814	0.0305203
UC.180	1.51165e-06	2.45317e-06	1.8496e-06	1.88542e-06	5.46551e-07	1.0865e-06	2.35749	0.0300211
UC.284	1.53193e-06	1.04712e-06	1.28156e-06	1.05892e-06	4.37755e-07	5.91598e-07	2.38962	0.0157951
UC.036	2.05862e-05	1.48493e-05	1.43799e-05	1.24352e-05	6.14932e-06	6.69231e-06	2.42378	0.025644
UC.285	2.91665e-05	2.84808e-05	3.06954e-05	2.23219e-05	1.15434e-05	1.12349e-05	2.42917	0.00414888
UC.333	1.29177e-05	9.36939e-06	1.47285e-05	9.54098e-06	5.47263e-06	4.00146e-06	2.45705	0.0269597
UC.033	2.12077e-05	1.94213e-05	1.79808e-05	2.38508e-05	6.52724e-06	9.81202e-06	2.52339	0.00440235
UC.412	5.33087e-06	8.13346e-06	5.54252e-06	5.91128e-06	3.11669e-06	1.81642e-06	2.5256	0.0229086
UC.183	4.78461e-06	6.99661e-06	5.76998e-06	4.75465e-06	2.11639e-06	2.23857e-06	2.56097	0.0128509
UC.393	3.9019e-06	5.60352e-06	6.35835e-06	4.9219e-06	2.15153e-06	1.73342e-06	2.67515	0.0148163
UC.013	2.96785e-06	2.20924e-06	2.45318e-06	1.75776e-06	1.18329e-06	4.58712e-07	2.85872	0.0253474
UC.406	2.55103e-05	1.80907e-05	1.34899e-05	1.99927e-05	9.24844e-06	3.81941e-06	2.94936	0.0355977
UC.270	7.03265e-06	8.17468e-06	1.01708e-05	8.15488e-06	1.72567e-06	3.95009e-06	2.95405	0.00967069
UC.063	4.04986e-05	2.6884e-05	4.07172e-05	3.57921e-05	1.60849e-05	6.8176e-06	3.14141	0.0120458
UC.317	1.49272e-06	1.76978e-06	9.46953e-07	1.42362e-06	4.45186e-07	4.26698e-07	3.23041	0.0192701
UC.474	1.78137e-05	1.6823e-05	1.22867e-05	1.10836e-05	5.56278e-06	2.74099e-06	3.4928	0.0170563
UC.445	5.64746e-07	7.96359e-07	1.1925e-06	9.07884e-07	9.33738e-08	3.74294e-07	3.7008	0.0417143
UC.190	1.40366e-06	1.2847e-06	1.10663e-06	1.31967e-06	4.18996e-07	2.60444e-07	3.76388	0.000885038
UC.054	7.98384e-07	6.49376e-07	1.0423e-06	6.51554e-07	1.65112e-07	1.94486e-07	4.36823	0.0120854
UC.218	3.68429e-07	3.79529e-07	3.01765e-07	3.32966e-07	7.62065e-08	7.96495e-08	4.43579	0.000543948
UC.430	4.2831e-05	3.97781e-05	4.53148e-05	4.61896e-05	1.11933e-05	8.32213e-06	4.46092	0.00013168
UC.266	3.31839e-07	2.1282e-07	3.30077e-07	3.46267e-07	5.56545e-08	8.11066e-08	4.464	0.00738374
UC.164	1.33423e-05	1.17484e-05	1.76433e-05	1.08935e-05	2.02565e-06	3.95013e-06	4.48707	0.0110057
UC.392	9.84294e-06	6.44475e-06	7.59703e-06	8.43982e-06	3.64056e-07	1.06233e-06	11.3309	0.00253652
UC.269	2.3702e-06	1.3361e-06	1.71114e-06	1.11346e-06	4.93989e-07	4.80772e-07	3.35001	0.0500104
UC.151	2.78974e-05	2.1174e-05	2.82672e-05	1.90476e-05	1.03985e-05	1.63639e-05	1.80078	0.0537935
UC.308	3.77713e-06	5.02759e-06	3.20836e-06	3.56614e-06	1.78759e-06	2.5527e-06	1.79472	0.053847
UC.273	1.86078e-06	2.78909e-06	2.58707e-06	2.98375e-06	1.36447e-06	1.69413e-06	1.67081	0.0546843
UC.031	3.00032e-07	4.3555e-07	4.95218e-07	2.07201e-07	5.82767e-08	1.33765e-07	3.74398	0.0585689
UC.292	1.39705e-05	2.34935e-05	2.48165e-05	1.97191e-05	8.19718e-06	1.25928e-05	1.9721	0.0599855
UC.307	3.92064e-06	4.34349e-06	3.10421e-06	3.94259e-06	2.62672e-06	2.97451e-06	1.36675	0.0639507
UC.394	1.83511e-07	7.17675e-07	8.87116e-07	6.90138e-07	7.17345e-09	7.88142e-08	14.4116	0.065251
UC.232	1.21957e-06	9.88173e-07	1.92592e-06	1.51369e-06	6.33185e-07	6.64626e-07	2.17572	0.0658524
UC.171	4.03621e-07	6.54062e-07	6.44152e-07	2.86624e-07	1.22711e-07	1.86886e-07	3.21137	0.0679847
UC.089	6.27342e-06	5.58918e-06	7.32405e-06	4.47996e-06	3.72501e-06	3.7271e-06	1.58791	0.0707859
UC.029	2.27727e-08	1.68403e-07	6.9994e-08	8.9277e-08	1.81291e-07	4.38454e-07	0.282735	0.0709071
UC.313	1.2725e-05	2.0598e-05	1.97015e-05	1.05185e-05	4.62761e-06	8.0679e-06	2.50258	0.071192
UC.472	1.91494e-06	6.27847e-07	1.13431e-06	1.47154e-06	8.58405e-06	2.77332e-06	0.226665	0.0738767
UC.074	1.92791e-05	2.03726e-05	2.71454e-05	2.44897e-05	1.1569e-05	1.80979e-05	1.53853	0.0780431
UC.482	1.02016e-07	4.69998e-08	8.59174e-08	1.70146e-07	1.82231e-09	2.16714e-08	8.62102	0.0834894
UC.001	3.19428e-06	5.79363e-06	6.68055e-06	3.26314e-06	1.56227e-06	1.82424e-06	2.79515	0.084799
UC.046	0.000211669	0.000149892	0.000225288	0.000148755	8.83023e-05	0.000133632	1.65726	0.0934602
UC.449	6.17946e-06	7.57365e-06	1.48268e-05	7.12027e-06	1.65828e-06	3.01334e-06	3.82096	0.0939032
UC.429	1.20499e-06	2.52682e-06	1.97411e-06	1.64692e-06	4.53403e-07	1.17048e-06	2.26397	0.0952648
UC.114	1.3363e-06	8.64269e-07	2.33337e-06	1.49577e-06	3.75917e-07	6.47797e-07	2.94501	0.0999045
UC.221	4.27259e-07	2.07105e-07	2.52452e-07	1.70464e-07	1.18499e-07	3.6101e-08	3.4194	0.103268
UC.416	1.32039e-05	1.88954e-05	2.62309e-05	1.36438e-05	1.1737e-05	7.53836e-08	3.04654	0.104927
UC.173	4.62098e-05	5.2208e-05	5.02905e-05	3.34358e-05	2.38308e-05	3.66257e-05	1.50641	0.10903
UC.045	3.79473e-05	4.95695e-05	3.9436e-05	3.91321e-05	1.69872e-05	3.65464e-05	1.55122	0.110897
UC.088	4.74832e-07	5.947e-07	7.5202e-07	4.9332e-07	1.39794e-07	4.63568e-07	1.91831	0.114113
UC.456	6.29331e-06	1.35797e-05	4.799e-06	9.09593e-06	2.3597e-06	2.86491e-06	3.23162	0.114728
UC.299	1.34046e-06	2.59105e-06	2.4557e-06	1.30852e-06	8.87855e-07	8.70899e-07	2.18783	0.11542
UC.404	7.80712e-07	3.73835e-07	1.91442e-06	1.05787e-06	3.55255e-08	7.42423e-08	18.798	0.11655
UC.315	8.67646e-08	1.46968e-07	1.68769e-07	1.10271e-07	3.9271e-08	9.14263e-08	1.96168	0.119395
UC.075	4.65924e-09	2.08942e-07	2.47057e-07	4.38647e-07	4.05575e-06	6.01576e-07	0.0965473	0.119679
UC.305	1.73912e-06	3.73581e-06	3.34629e-06	1.97026e-06	3.5925e-07	1.74423e-06	2.56515	0.126737
UC.202	5.30798e-07	6.58678e-07	3.46277e-07	5.62559e-07	6.33945e-07	9.21254e-07	0.674612	0.127131
UC.419	0.000501987	0.000347748	0.000391135	0.000315298	0.000213963	0.000305875	1.49678	0.12731
UC.023	3.72425e-06	2.45188e-06	3.27938e-06	3.54977e-06	1.10702e-06	2.81788e-06	1.65676	0.128022
UC.480	0.000119035	0.000111417	0.00013324	7.1388e-05	2.84639e-05	8.68285e-05	1.88686	0.128403
UC.186	0.000229288	0.000171306	0.000128243	0.000105528	7.42728e-05	8.68748e-05	1.96827	0.129977
UC.161	3.44809e-06	5.54438e-06	4.4673e-06	3.2949e-06	2.25309e-06	3.03789e-06	1.58333	0.132367
UC.335	1.78674e-07	1.54241e-06	4.66904e-07	1.66543e-06	3.23639e-06	1.53206e-06	0.404054	0.137837
UC.263	3.92967e-05	2.76727e-05	2.80561e-05	2.66879e-05	1.47721e-05	2.57177e-05	1.50302	0.141779
UC.385	1.76034e-06	9.78277e-07	1.4491e-06	4.53066e-07	5.17543e-07	2.0053e-07	3.23142	0.141934
UC.131	3.72368e-06	2.24981e-06	3.23719e-06	2.77294e-06	1.35505e-06	2.51701e-06	1.54745	0.147908
UC.271	3.27388e-06	4.83052e-06	4.55767e-06	5.23038e-06	1.97308e-06	3.89241e-06	1.52523	0.149467
UC.212	2.68813e-06	6.35479e-06	5.53909e-06	5.30264e-06	3.83144e-06	6.80278e-07	2.20367	0.151099
UC.207	4.22869e-07	6.12639e-07	8.52007e-07	4.10759e-07	3.03902e-07	2.9699e-07	1.91239	0.151892
UC.323	1.5785e-09	6.85401e-08	3.68362e-08	1.10423e-08	1.09868e-06	7.27301e-08	0.0503653	0.152132
UC.245	5.66433e-07	3.32038e-07	3.49522e-07	2.85267e-07	2.27813e-07	2.14496e-07	1.73325	0.159182
UC.264	8.12633e-05	4.6709e-05	5.93233e-05	6.11442e-05	2.57945e-05	5.22684e-05	1.59128	0.161051
UC.097	2.6405e-06	1.43734e-06	2.93215e-06	2.77195e-06	1.45569e-06	1.66567e-06	1.56693	0.161521
UC.413	3.30441e-05	2.55944e-05	5.19145e-05	6.45159e-05	2.03617e-05	2.17056e-05	2.08082	0.162508
UC.178	2.53489e-06	4.29788e-07	6.27876e-07	3.13937e-06	3.09327e-06	3.7995e-06	0.488333	0.165534
UC.309	3.86887e-06	3.15065e-06	2.28546e-06	1.96103e-06	1.0497e-06	2.13333e-06	1.7697	0.167347
UC.414	3.59351e-05	2.93167e-05	4.32915e-05	1.57951e-05	7.77366e-06	2.17032e-05	2.10908	0.16876
UC.373	3.05715e-06	1.9402e-06	1.75794e-06	1.90467e-06	1.21366e-06	1.57885e-06	1.55057	0.17267
UC.376	8.45117e-06	7.43024e-06	1.13808e-05	1.11385e-05	6.19973e-06	7.8685e-06	1.3648	0.17506
UC.256	3.63584e-08	2.80797e-08	7.04147e-08	1.05113e-08	4.06715e-08	1.92485e-05	0.00376801	0.177656
UC.255	3.87822e-07	4.0953e-07	4.29299e-07	4.53524e-07	4.16815e-07	3.58172e-05	0.023185	0.177871
UC.079	1.5785e-09	1.92022e-09	1.56639e-09	8.97247e-09	2.62e-07	1.64639e-09	0.0266219	0.18297
UC.465	3.66064e-06	1.35213e-06	3.04323e-06	4.14543e-06	8.19677e-07	2.11554e-06	2.07845	0.187388
UC.216	7.8853e-07	1.71556e-06	8.59779e-07	6.22378e-07	2.95905e-07	5.1376e-07	2.46166	0.187991
UC.236	1.84886e-08	2.14449e-09	1.53272e-09	2.1074e-09	1.82231e-09	2.30308e-07	0.0522836	0.192377
UC.061	1.42133e-07	1.68428e-07	1.80736e-07	1.15475e-07	1.07312e-07	1.98922e-06	0.144709	0.194953
UC.043	5.03772e-07	4.53825e-07	1.23619e-06	2.15667e-06	2.38504e-06	1.74253e-06	0.527	0.195952
UC.028	8.4998e-05	7.36935e-05	6.15354e-05	3.72849e-05	3.94291e-05	4.17998e-05	1.5851	0.196546
UC.050	6.71068e-05	0.000102743	5.88531e-05	4.41921e-05	3.79463e-05	4.14688e-05	1.71815	0.2019
UC.293	2.08968e-07	3.11201e-07	2.88074e-07	2.08948e-07	1.49904e-07	2.21509e-07	1.36935	0.206373
UC.415	1.20097e-06	7.5618e-06	1.13979e-05	3.93076e-06	1.79196e-06	1.82777e-07	6.09992	0.208239
UC.389	1.03279e-05	1.26424e-05	1.72519e-05	1.12514e-05	7.98295e-06	1.04889e-05	1.3933	0.209163
UC.170	2.38036e-06	2.24307e-06	1.9169e-06	1.24537e-06	6.92013e-07	1.72487e-06	1.61069	0.209582
UC.177	5.89978e-06	8.31213e-07	1.47473e-06	4.32108e-06	5.42953e-06	6.23006e-06	0.537188	0.20991
UC.076	1.5785e-09	2.15781e-09	4.74401e-08	2.07406e-09	2.92338e-07	1.66698e-09	0.0905604	0.214169
UC.153	2.32105e-05	2.78808e-05	1.62183e-05	1.46094e-05	1.71556e-05	7.70915e-06	1.64729	0.21508
UC.004	1.17796e-06	7.31804e-07	1.16884e-06	5.86653e-08	4.12283e-08	3.39935e-07	4.11538	0.216944
UC.129	7.10787e-06	3.94297e-06	5.28302e-06	3.8282e-06	3.40926e-06	3.34213e-06	1.49318	0.220088
UC.143	2.6611e-06	6.89633e-06	4.33893e-06	3.23542e-06	2.42439e-06	2.11811e-06	1.88572	0.226894
UC.022	3.21791e-06	2.9378e-06	3.60488e-06	4.64679e-06	8.44274e-07	3.54277e-06	1.64204	0.231369
UC.059	1.91904e-07	2.70141e-07	4.38472e-07	1.76604e-07	2.42754e-07	9.70444e-07	0.443918	0.233069
UC.272	6.70857e-07	3.74312e-07	8.68294e-07	1.22292e-06	5.90566e-07	1.50335e-07	2.1166	0.238935
UC.193	2.61265e-05	2.16508e-05	2.4594e-05	1.26194e-05	8.25254e-06	1.88605e-05	1.56734	0.239953
UC.365	2.42476e-07	4.17257e-07	6.28531e-07	2.22205e-07	6.92342e-08	2.63671e-07	2.26862	0.241217
UC.410	1.44305e-07	9.34549e-09	2.81655e-09	2.25599e-07	4.68276e-07	1.02044e-07	0.334957	0.24291
UC.398	3.2299e-07	6.70184e-07	6.54818e-07	8.01712e-08	1.35507e-07	1.47547e-07	3.05271	0.244424
UC.198	3.24027e-07	2.33881e-07	8.43144e-07	5.15229e-07	2.38812e-07	1.64868e-07	2.37352	0.244659
UC.388	2.69703e-06	3.84784e-06	4.40649e-06	2.83914e-06	1.75952e-06	3.13681e-06	1.40825	0.250948
UC.287	1.72315e-09	1.435e-07	8.80087e-08	8.04501e-09	1.82231e-09	7.10636e-07	0.169327	0.255083
UC.325	2.87974e-06	2.42579e-06	3.1413e-06	2.67781e-06	6.56668e-07	2.95117e-06	1.54173	0.256319
UC.208	5.23492e-05	4.18501e-05	4.52822e-05	3.85991e-05	2.93639e-05	4.3523e-05	1.22162	0.261917
UC.187	7.07784e-07	1.15457e-06	1.05274e-06	9.91258e-07	1.2588e-07	1.02133e-06	1.70255	0.262808
UC.275	4.26696e-06	1.57948e-05	9.95203e-06	6.40001e-06	2.64846e-06	5.50958e-06	2.23178	0.265017
UC.169	4.83677e-05	2.52866e-05	8.75117e-06	2.87871e-06	2.88859e-06	1.32927e-07	14.1128	0.265186
UC.360	2.1454e-07	2.73921e-07	3.48298e-07	1.40477e-07	7.28948e-08	1.77303e-06	0.264701	0.265543
UC.158	1.24818e-07	9.1117e-07	6.24863e-07	2.73684e-07	6.57513e-08	2.18147e-07	3.40709	0.273529
UC.367	1.22435e-07	7.05687e-07	5.87891e-07	2.13133e-07	8.92025e-08	1.85011e-07	2.97058	0.276054
UC.462	2.9458e-06	1.5154e-06	2.94651e-06	2.26321e-06	5.98812e-07	2.38013e-06	1.62322	0.282354
UC.267	1.62676e-06	1.10569e-06	1.07189e-06	1.54844e-06	6.82729e-07	1.29062e-06	1.35627	0.286855
UC.100	3.58375e-07	1.40783e-06	1.94395e-06	1.12754e-06	5.66048e-07	6.37232e-07	2.01021	0.287704
UC.138	0.000112249	7.93236e-05	7.87778e-05	5.53935e-05	3.76657e-05	7.45357e-05	1.4516	0.29117
UC.311	4.42151e-06	1.02965e-05	7.15832e-06	6.31037e-06	3.00689e-06	6.15868e-06	1.53764	0.300858
UC.342	1.12762e-06	1.09441e-05	1.34529e-05	3.99855e-06	1.97591e-06	2.64483e-06	3.19463	0.307309
UC.037	6.01696e-06	5.45692e-06	3.41195e-06	2.63717e-06	2.20464e-06	3.57633e-06	1.51558	0.309421
UC.238	2.06283e-07	5.46851e-07	6.50729e-07	1.76086e-07	9.94936e-08	2.59087e-07	2.20306	0.310939
UC.457	5.61404e-06	5.64321e-06	5.98998e-06	5.51414e-06	5.41086e-06	7.47845e-06	0.882955	0.311606
UC.345	4.3818e-07	1.15e-05	1.39831e-05	2.52442e-06	2.03351e-06	6.54224e-07	5.29175	0.312412
UC.084	1.88456e-07	1.38836e-06	6.89562e-07	1.24275e-06	5.45921e-07	2.36563e-07	2.2423	0.314147
UC.475	0.000814104	0.000378341	0.000340897	0.000348109	0.000241399	0.000302812	1.7286	0.316485
UC.132	2.87185e-06	1.30174e-06	2.22468e-06	1.08597e-06	7.06507e-07	1.50693e-06	1.69064	0.317024
UC.077	2.93477e-08	2.81865e-09	2.23906e-08	1.93511e-07	4.77466e-07	8.01929e-09	0.255484	0.317257
UC.401	1.01857e-06	3.06501e-06	1.25624e-06	6.62529e-07	5.7298e-07	6.1319e-07	2.53014	0.321817
UC.012	0.000114956	8.44544e-05	6.82747e-05	4.35344e-05	5.0292e-05	5.464e-05	1.48296	0.323019
UC.326	1.92118e-06	1.35066e-06	2.72231e-06	2.22307e-06	8.09868e-07	2.02108e-06	1.45132	0.323686
UC.395	1.16811e-05	1.94177e-05	2.05792e-05	1.62595e-05	1.20332e-05	1.49544e-05	1.25868	0.325242
UC.341	9.53956e-08	5.52447e-05	7.52579e-05	6.28538e-07	8.58309e-07	3.54146e-07	54.116	0.325549
UC.165	2.5817e-07	8.75851e-07	5.72658e-07	6.41984e-07	2.12806e-08	5.80679e-07	1.95085	0.32726
UC.078	3.01816e-09	1.2282e-07	4.21148e-08	2.33858e-07	2.75788e-07	1.23579e-07	0.503059	0.33
UC.304	1.01296e-05	2.98774e-06	4.05899e-06	2.54593e-06	1.77559e-06	2.24179e-06	2.45461	0.331544
UC.017	5.7285e-07	4.11529e-07	1.50422e-06	9.22538e-07	9.71424e-08	7.09057e-07	2.11557	0.332656
UC.338	1.55189e-05	2.51446e-05	1.28972e-05	1.71522e-05	8.55975e-06	1.66461e-05	1.40271	0.338098
UC.254	1.9203e-08	7.49408e-08	1.32204e-07	5.83485e-08	7.21861e-09	4.1488e-07	0.337239	0.341479
UC.024	6.08954e-06	4.56124e-06	9.6239e-06	9.45743e-06	2.33028e-06	7.32178e-06	1.54019	0.343179
UC.106	6.33623e-06	5.83989e-06	3.82147e-06	3.05882e-06	3.5196e-06	3.49382e-06	1.35857	0.346647
UC.274	2.05921e-06	7.30078e-06	3.6245e-06	3.57687e-06	1.75234e-06	2.90341e-06	1.77859	0.348532
UC.437	3.31964e-06	2.43971e-06	4.99448e-06	3.23206e-06	1.19535e-06	3.5375e-06	1.47753	0.353911
UC.168	2.06711e-07	2.3654e-07	1.32817e-07	6.90658e-08	1.50116e-07	3.43872e-07	0.652985	0.354616
UC.278	1.1998e-06	2.93788e-06	1.98119e-06	1.11677e-06	7.50024e-07	1.46354e-06	1.63439	0.355118
UC.130	1.69527e-06	1.89763e-06	2.24835e-06	2.11384e-06	1.08717e-06	2.13016e-06	1.23629	0.359745
UC.402	2.36606e-07	1.36468e-07	2.35988e-07	8.5878e-08	1.51544e-07	6.82563e-08	1.58084	0.360365
UC.417	3.41244e-07	3.98711e-07	3.04001e-06	7.78026e-07	2.70663e-07	2.55746e-08	7.69315	0.361983
UC.057	3.38707e-07	6.53284e-08	5.36361e-07	3.29485e-07	6.75092e-08	2.50797e-07	1.99475	0.36606
UC.356	2.42296e-05	1.69269e-05	1.99361e-05	1.87524e-05	2.18391e-05	8.61514e-06	1.3109	0.368069
UC.147	1.04783e-06	1.33479e-06	1.43592e-06	2.16099e-06	1.29874e-06	2.92933e-06	0.707123	0.369395
UC.179	5.69239e-07	3.05555e-07	1.73382e-07	2.32402e-07	3.47188e-07	5.98568e-07	0.677013	0.371615
UC.280	8.01442e-06	2.57404e-05	2.36186e-05	1.21655e-05	1.07551e-05	1.11769e-05	1.58533	0.377849
UC.467	3.06167e-06	1.59009e-06	1.85526e-06	4.14622e-06	6.69907e-07	2.56406e-06	1.64708	0.378177
UC.135	2.00728e-08	1.2378e-05	2.13986e-07	1.28741e-05	2.44171e-05	4.48388e-06	0.440922	0.378284
UC.436	2.1875e-07	1.87005e-07	6.89375e-07	4.68453e-07	2.72061e-07	1.53397e-07	1.83753	0.37898
UC.223	9.22951e-07	3.94494e-06	2.16774e-06	1.82258e-06	7.26632e-07	1.74703e-06	1.79051	0.383796
UC.312	5.61279e-06	9.08897e-06	5.872e-06	3.83197e-06	2.77171e-06	5.78759e-06	1.42569	0.388139
UC.104	1.60415e-05	1.08386e-05	9.72385e-06	8.90099e-06	7.10978e-06	1.05822e-05	1.28603	0.390785
UC.048	5.56755e-05	9.7803e-05	8.26388e-05	7.41434e-05	4.06324e-05	8.03009e-05	1.28278	0.394074
UC.478	1.54305e-07	2.4966e-07	2.00371e-07	1.73321e-07	2.03795e-07	2.49744e-07	0.857322	0.396271
UC.167	7.35349e-09	9.13635e-07	5.68393e-07	2.23042e-07	1.6202e-07	1.31312e-07	2.91892	0.399037
UC.092	6.89311e-07	1.32855e-06	2.17054e-06	1.27104e-06	8.60496e-07	3.73032e-06	0.594605	0.400724
UC.306	3.46002e-07	1.42875e-06	6.81125e-07	5.4306e-07	3.90268e-07	4.44764e-07	1.7957	0.40261
UC.469	1.28779e-07	2.61703e-07	5.62678e-07	4.34652e-07	1.25007e-07	2.89734e-07	1.67311	0.409452
UC.418	0.000264545	0.000156678	0.000237153	0.000141453	0.000121745	0.000187774	1.29205	0.412248
UC.181	1.15504e-06	1.06994e-07	1.93662e-07	3.72126e-07	7.78538e-07	7.82181e-07	0.585569	0.418278
UC.438	2.24314e-06	2.46892e-06	2.84179e-06	9.54166e-07	7.58787e-07	2.14821e-06	1.46337	0.418675
UC.421	2.41866e-07	1.71052e-06	1.33275e-07	1.06601e-07	3.25177e-09	5.2766e-08	19.5675	0.422843
UC.424	1.76812e-06	9.14737e-06	3.04575e-06	2.36414e-06	1.57593e-06	2.01112e-06	2.2756	0.42309
UC.160	1.32369e-07	2.27983e-07	3.85522e-08	7.67961e-08	2.82572e-09	5.54706e-07	0.426614	0.42446
UC.102	4.86792e-06	2.19458e-06	3.51446e-06	2.61179e-06	1.85813e-06	3.0514e-06	1.34318	0.429606
UC.064	4.80076e-06	6.69872e-06	3.07928e-06	5.52879e-06	6.55701e-06	5.54285e-06	0.8309	0.434275
UC.279	4.46989e-07	1.81094e-06	1.02414e-06	7.86429e-07	5.47565e-07	7.31792e-07	1.59006	0.437889
UC.188	2.12235e-08	4.32261e-06	3.21732e-06	1.06518e-06	9.02374e-07	8.89242e-07	2.40742	0.44021
UC.276	2.39531e-06	6.74214e-06	4.55914e-06	3.78345e-06	1.94187e-06	4.18922e-06	1.42553	0.441026
UC.049	5.17486e-05	3.4626e-05	5.20505e-05	4.37907e-05	4.75896e-05	2.95191e-05	1.18155	0.445936
UC.390	4.95964e-07	3.07077e-07	7.2107e-07	4.40867e-07	1.02183e-07	5.59255e-07	1.48538	0.447085
UC.295	1.5785e-09	1.21879e-07	1.84308e-07	1.53297e-07	4.06067e-08	8.67248e-08	1.81048	0.449432
UC.277	2.53231e-06	4.08406e-06	3.65411e-06	2.20872e-06	1.65033e-06	3.21944e-06	1.28129	0.452615
UC.363	3.94523e-08	5.63034e-07	6.85151e-07	1.42354e-07	3.31466e-08	2.75457e-07	2.31687	0.457569
UC.203	7.77832e-05	8.15334e-05	8.74239e-05	2.69266e-05	5.27825e-05	5.001e-05	1.33116	0.462615
UC.195	4.40677e-06	4.32724e-06	6.9868e-06	6.42654e-06	7.04114e-06	5.80455e-06	0.862054	0.463945
UC.215	8.0232e-07	5.34954e-07	1.08536e-06	6.88928e-07	6.8544e-07	1.27395e-06	0.794011	0.465983
UC.339	7.22531e-07	9.28932e-07	1.29058e-06	5.69986e-07	4.13464e-07	2.3582e-06	0.63356	0.471754
UC.209	3.12236e-05	6.18034e-05	3.9903e-05	2.93674e-05	2.49549e-05	3.75162e-05	1.29898	0.473104
UC.379	8.73044e-07	8.71921e-07	1.69678e-06	5.34024e-07	1.86499e-07	1.07814e-06	1.5719	0.476469
UC.470	1.91997e-07	8.38211e-08	4.00888e-07	3.53835e-07	6.1875e-08	2.58118e-07	1.61025	0.478919
UC.133	3.38868e-06	1.50375e-06	2.07287e-06	1.7299e-06	1.47213e-06	1.87622e-06	1.29843	0.481344
UC.463	3.31658e-06	1.4218e-06	7.56624e-07	2.95743e-06	5.91957e-07	2.06731e-06	1.58924	0.485945
UC.110	6.86469e-06	1.99081e-07	4.44877e-06	4.70969e-08	2.9946e-07	1.61914e-06	3.01252	0.489618
UC.286	8.12066e-06	3.77377e-05	1.37064e-06	3.66753e-06	3.9266e-06	2.81365e-06	3.77556	0.501846
UC.103	1.06907e-05	9.2369e-06	4.70577e-06	7.04563e-06	5.90878e-06	7.03062e-06	1.22413	0.506721
UC.066	1.10725e-06	3.79644e-07	6.15e-07	1.97014e-08	2.13543e-07	3.52457e-07	1.8742	0.512426
UC.069	6.87872e-07	1.25375e-05	1.5359e-06	5.82367e-07	5.49313e-07	8.76353e-07	5.38121	0.513737
UC.080	1.44229e-07	1.02895e-07	1.80838e-07	1.76541e-07	1.43548e-07	2.06079e-07	0.864498	0.514251
UC.466	1.953e-06	1.41464e-06	1.41934e-06	1.03235e-06	6.449e-07	3.62834e-06	0.680905	0.515373
UC.374	1.67421e-07	1.80944e-07	6.89896e-08	3.74821e-07	1.92687e-07	5.425e-08	1.604	0.516494
UC.222	3.59875e-08	2.08325e-06	5.58179e-08	5.21786e-07	5.39642e-09	3.05438e-07	4.33806	0.516614
UC.144	4.06705e-05	4.23579e-05	2.86212e-05	3.34012e-05	3.45007e-05	4.63982e-05	0.896494	0.525709
UC.359	9.93925e-08	1.58909e-07	3.91975e-07	5.16605e-07	1.3017e-07	7.97992e-07	0.628598	0.531308
UC.040	2.78607e-07	5.9527e-06	2.22558e-07	1.53598e-06	8.00893e-07	4.26229e-07	3.25553	0.533314
UC.377	1.75129e-05	9.28858e-06	1.15278e-05	1.67189e-05	1.31494e-05	1.01154e-05	1.18308	0.534225
UC.141	2.56434e-05	2.5719e-05	3.12656e-05	2.95435e-05	1.62197e-05	3.2539e-05	1.15027	0.536498
UC.425	5.17307e-08	1.4969e-06	1.54113e-07	1.83628e-07	1.81712e-07	8.51612e-08	3.53422	0.547471
UC.134	1.63128e-06	1.10069e-06	1.19746e-06	7.89496e-07	5.69946e-07	1.33227e-06	1.24038	0.549258
UC.154	1.08595e-05	7.59823e-06	9.54902e-06	5.55669e-06	9.48179e-06	9.5652e-06	0.88107	0.550033
UC.409	4.96222e-07	6.62929e-07	8.00194e-07	9.35526e-07	6.43141e-07	6.20428e-07	1.14551	0.550656
UC.327	1.75062e-06	1.70573e-06	1.90214e-06	2.20177e-06	1.0358e-06	2.22324e-06	1.15989	0.550876
UC.451	2.97775e-07	8.23113e-07	9.34933e-07	4.57957e-07	4.91482e-07	4.75759e-07	1.29946	0.555094
UC.002	6.89694e-07	1.17082e-06	9.30164e-07	3.20795e-07	3.59393e-07	8.08405e-07	1.3322	0.558977
UC.422	1.75598e-09	2.16045e-06	1.74716e-09	7.85644e-09	3.18306e-08	2.65725e-08	18.5933	0.559795
UC.257	3.81283e-06	5.36055e-06	1.00127e-05	6.05769e-06	2.8018e-06	6.86319e-06	1.30594	0.561529
UC.213	6.53962e-09	6.61258e-07	1.26989e-06	2.62901e-06	8.65576e-07	3.3958e-07	1.89465	0.561981
UC.423	4.1634e-08	2.105e-06	1.14096e-07	4.75611e-08	1.0709e-07	8.56959e-08	5.98665	0.563577
UC.087	7.15013e-08	1.43137e-06	5.99933e-08	5.78844e-08	1.10286e-07	5.65415e-08	4.85755	0.564799
UC.148	1.42731e-06	2.82591e-06	3.07224e-06	2.78565e-06	1.48173e-06	2.73458e-06	1.19904	0.569184
UC.044	1.28142e-05	2.30079e-06	1.47274e-05	2.12419e-05	1.15003e-05	6.58445e-06	1.41236	0.572982
UC.384	2.72042e-06	2.76743e-06	3.20115e-06	3.78226e-06	1.80831e-06	3.61973e-06	1.14878	0.577358
UC.382	2.32548e-06	9.04463e-07	1.26863e-06	2.20053e-06	1.0755e-06	1.61119e-06	1.24672	0.577948
UC.136	4.54738e-08	1.10096e-06	9.34657e-08	5.74055e-07	3.73089e-07	1.03868e-06	0.64244	0.582293
UC.403	3.19821e-06	2.31095e-07	9.16151e-07	7.70525e-07	9.02906e-07	5.00714e-07	1.82242	0.592033
UC.322	2.08467e-07	1.41967e-07	1.53809e-07	3.86405e-07	2.52659e-07	2.88312e-07	0.823193	0.605377
UC.062	2.27595e-09	4.24391e-09	9.38296e-08	2.07406e-09	6.7993e-09	9.22263e-08	0.517157	0.607796
UC.426	1.37927e-06	1.22979e-06	1.2085e-06	5.62732e-07	1.49328e-09	3.35503e-06	0.652505	0.612212
UC.440	2.31661e-06	2.64291e-06	2.43115e-06	2.06754e-06	1.03651e-06	3.01339e-06	1.16771	0.619223
UC.121	3.10821e-07	1.11573e-06	6.79271e-07	1.19366e-06	9.03623e-07	1.07928e-06	0.831983	0.62244
UC.035	6.20549e-06	1.80406e-06	9.78062e-07	1.80889e-06	2.50272e-06	9.39436e-07	1.56828	0.623333
UC.310	5.14548e-07	1.96453e-06	1.32385e-06	1.31428e-06	1.23421e-06	8.42283e-07	1.23218	0.628808
UC.479	1.99421e-08	2.34347e-07	1.06741e-07	2.07406e-09	2.65542e-07	2.59609e-08	0.622812	0.638162
UC.073	8.27632e-07	3.68602e-07	2.69083e-07	7.47078e-07	5.48578e-07	7.77275e-07	0.834329	0.641135
UC.460	4.32763e-06	1.23832e-06	3.07812e-06	2.84495e-06	2.24769e-06	2.55615e-06	1.19581	0.648651
UC.090	4.14333e-07	1.66069e-07	1.13628e-07	2.32631e-07	1.42652e-07	2.21209e-07	1.27337	0.649054
UC.441	1.71713e-06	1.06018e-06	1.3573e-06	4.94988e-07	2.93719e-07	2.8754e-06	0.730423	0.652923
UC.149	2.23406e-06	4.14473e-06	4.26551e-06	5.003e-06	1.70604e-06	4.8792e-06	1.18806	0.662204
UC.371	2.94623e-06	2.32299e-06	8.97375e-07	1.66385e-06	1.66018e-06	2.97755e-06	0.844211	0.664684
UC.098	1.05714e-07	1.23991e-07	3.17363e-07	9.39659e-08	1.46044e-07	2.54223e-07	0.800758	0.666115
UC.483	2.73017e-06	1.51999e-06	1.36927e-06	1.58159e-06	2.44432e-06	1.64506e-06	0.880454	0.668432
UC.211	8.61501e-07	4.982e-06	1.96228e-06	7.70444e-07	1.04473e-06	1.8702e-06	1.47108	0.670399
UC.258	1.0322e-06	1.86723e-06	2.41085e-06	1.41294e-06	1.08816e-06	1.81965e-06	1.15606	0.672866
UC.172	2.76075e-07	2.46698e-09	2.43589e-08	1.49958e-07	2.22028e-07	9.72406e-08	0.709214	0.673545
UC.175	1.27297e-06	9.22702e-07	1.04299e-06	7.19764e-07	1.1539e-06	6.07592e-07	1.1236	0.674842
UC.018	2.94744e-06	1.85076e-06	1.31737e-06	1.06469e-06	1.00119e-06	1.96532e-06	1.21022	0.675834
UC.281	1.07068e-05	4.86274e-06	7.44722e-06	6.01656e-06	2.974e-06	9.16568e-06	1.1958	0.680631
UC.461	1.12076e-05	3.74461e-06	6.75601e-06	6.78125e-06	2.83365e-06	8.88133e-06	1.21594	0.69086
UC.459	1.58326e-07	4.63038e-07	2.3238e-07	1.48826e-07	1.5614e-07	2.48515e-07	1.2388	0.692026
UC.225	2.07293e-08	1.06924e-06	8.65609e-09	3.27962e-07	4.63045e-09	3.9886e-07	1.76781	0.713011
UC.025	5.06888e-06	3.04116e-06	5.74635e-06	4.70575e-06	1.5545e-06	6.38193e-06	1.16943	0.714468
UC.027	1.08809e-07	1.90416e-07	2.80273e-07	2.32292e-07	1.14436e-07	3.65426e-07	0.845857	0.71472
UC.464	4.73524e-06	2.39414e-06	3.69522e-06	4.5826e-06	1.61662e-06	5.07659e-06	1.15096	0.72358
UC.454	1.74502e-06	2.55762e-06	9.07451e-07	1.8628e-06	5.74043e-07	2.39323e-06	1.19182	0.72486
UC.252	5.39081e-07	1.47542e-07	1.94631e-07	1.48796e-06	1.51629e-06	1.3037e-07	0.719401	0.732686
UC.122	3.33258e-07	1.38248e-06	8.24147e-07	5.18926e-07	5.68591e-07	1.25564e-06	0.838385	0.733277
UC.439	2.53314e-06	2.65136e-06	4.51948e-06	1.2532e-06	1.56084e-06	3.15745e-06	1.16114	0.751585
UC.176	1.22114e-07	2.40133e-07	2.94271e-07	2.12291e-07	9.26523e-08	2.89885e-07	1.13559	0.764832
UC.382	4.44677e-07	5.28412e-08	9.4002e-08	1.38452e-07	1.02843e-07	3.56954e-07	0.793798	0.774535
UC.468	9.20774e-07	2.44149e-07	5.09891e-07	3.70404e-07	4.33915e-07	4.6835e-07	1.13338	0.798513
UC.115	2.3354e-07	2.14669e-07	2.01144e-07	2.8016e-07	6.0258e-08	3.54883e-07	1.11951	0.804586
UC.120	4.34264e-08	2.54149e-06	2.4768e-07	4.56606e-07	3.68866e-07	8.65135e-07	1.33274	0.827376
UC.234	5.80634e-07	8.76811e-08	3.15907e-09	2.0146e-07	2.57017e-07	8.77082e-08	1.26613	0.828226
UC.361	1.63992e-07	3.88873e-07	5.02384e-07	2.03668e-07	5.57017e-07	1.51991e-07	0.887802	0.828474
UC.246	2.80704e-05	7.87876e-05	6.67901e-05	0.000131589	8.972e-05	4.70257e-05	1.11608	0.829907
UC.189	5.99108e-05	4.69777e-05	5.97474e-05	4.71483e-05	2.67992e-05	7.32039e-05	1.06889	0.832334
UC.442	1.48376e-06	1.54149e-06	2.48976e-06	9.18573e-07	4.32059e-07	2.4382e-06	1.12073	0.836082
UC.387	1.17216e-05	1.33678e-05	1.74335e-05	1.25436e-05	7.09692e-06	2.2663e-05	0.925179	0.838853
UC.452	1.39223e-07	4.27799e-07	1.62153e-07	8.44357e-08	4.80226e-07	1.83228e-09	0.843891	0.849657
UC.455	3.39585e-05	7.95825e-05	3.05247e-05	3.66387e-05	3.10261e-05	5.18996e-05	1.08955	0.850299
UC.435	2.59561e-07	5.14977e-07	6.63256e-07	1.77127e-07	4.15743e-07	3.28702e-07	1.08465	0.862644
UC.458	6.56298e-06	5.74626e-06	7.13767e-06	7.29004e-06	8.54961e-06	5.22444e-06	0.970556	0.868064
UC.366	1.76636e-05	1.61914e-05	2.79632e-05	4.57896e-05	2.5254e-05	2.51052e-05	1.0684	0.874444
UC.391	9.11936e-07	1.61988e-06	9.13464e-07	2.62325e-06	1.04439e-06	2.20763e-06	0.933041	0.884541
UC.182	7.27762e-07	4.79431e-08	1.25473e-07	8.67275e-07	3.77337e-07	5.93335e-07	0.910943	0.898636
UC.210	2.69235e-07	3.15852e-06	3.16554e-07	1.99432e-06	1.44199e-06	1.71027e-06	0.910239	0.899743
UC.471	0.000199656	0.00018329	0.000182392	0.000124155	9.60381e-05	0.00026258	0.961319	0.908569
UC.251	2.87823e-07	3.46866e-07	4.11297e-07	6.13903e-08	5.81772e-08	4.58094e-07	1.07248	0.916406
UC.408	9.1641e-06	1.18301e-05	1.85532e-05	1.4757e-05	1.42577e-05	1.3571e-05	0.975693	0.916458
UC.375	5.65127e-07	1.18772e-06	7.203e-07	8.86553e-07	1.32224e-06	2.96669e-07	1.03764	0.938685
UC.184	1.49005e-05	2.23092e-05	2.10908e-05	5.56736e-06	1.52566e-05	1.58088e-05	1.02796	0.94336
UC.453	6.13496e-07	7.09375e-07	7.73032e-09	6.36795e-07	6.84628e-07	3.28759e-07	0.970703	0.958362
UC.265	1.6708e-05	4.5055e-05	3.6792e-05	6.51442e-05	4.29665e-05	4.02738e-05	0.983293	0.965402
UC.239	9.88426e-08	1.84944e-07	1.21939e-07	4.47746e-07	3.18735e-07	9.6031e-08	1.02886	0.967558
UC.420	0.000113979	0.000111721	4.26626e-05	0.000135579	0.000161169	4.45265e-05	0.98189	0.970166
UC.378	6.82004e-06	1.94328e-06	4.44696e-06	7.80319e-06	7.25408e-06	3.41332e-06	0.984938	0.973682
UC.072	1.42823e-06	1.23904e-06	1.33755e-06	7.90451e-07	9.11451e-07	1.50359e-06	0.992793	0.976624
UC.119	6.49768e-07	2.64081e-06	2.43818e-07	6.33974e-07	5.85377e-07	1.51515e-06	0.992216	0.992872

## Sheet: Supp Table 4
Supplemental Table 4. T-UCR expression (relative to 18S rRNA) in HPDE cultured on Panc-1 extracellular matrix compared to HPDE matrix (data presented inlcude only those T-UCRs that are expressed as defined in Materials & Methods)
T-UCR	Fold change on Panc-1 matrix	P value
UC.002	1.3757	0.762338
UC.003	1.63137	0.393081
UC.004	1.06632	0.84652
UC.005	0.40121	0.46374
UC.006	3.08819	0.0674069
UC.007	2.286	0.0405717
UC.009	10.4353	0.00442094
UC.010	14.6398	0.00334747
UC.012	0.708285	0.272958
UC.013	4.28544	0.0141452
UC.014	1.14833	0.855514
UC.015	6.25141	0.00107644
UC.016	1.72985	0.214102
UC.018	1.25443	0.625545
UC.019	3.0103	0.4712
UC.020	23.5456	0.00027761
UC.021	2.89999	0.189846
UC.022	0.804372	0.546302
UC.023	1.58104	0.29405
UC.024	1.44447	0.368348
UC.025	1.55323	0.123888
UC.026	3.40819	0.0256316
UC.027	2.60242	0.00216792
UC.028	0.777586	0.0456885
UC.029	0.577313	0.440476
UC.033	1.27638	0.594749
UC.034	1.24816	0.222473
UC.035	1.72171	0.479311
UC.036	0.859334	0.70788
UC.037	0.91673	0.750602
UC.038	1.20448	0.656727
UC.039	2.14846	0.301696
UC.041	3.72877	0.0322974
UC.042	5.22378	0.176234
UC.043	1.06023	0.891676
UC.044	0.72857	0.177796
UC.046	0.893087	0.568155
UC.047	2.61381	0.183761
UC.048	0.904143	0.555647
UC.049	0.879882	0.556451
UC.050	0.780802	0.323333
UC.051	8.79258	0.000656966
UC.052	4.67976	0.0149607
UC.053	3.51402	0.0801822
UC.055	5.03906	0.00503337
UC.056	13.8573	0.0293157
UC.057	13.3334	0.0999022
UC.058	3.91157	0.262395
UC.059	5.05831	0.0861314
UC.060	3.9295	0.0144366
UC.061	0.233907	0.0723806
UC.062	5.34303	0.179033
UC.063	0.806085	0.340529
UC.064	0.558824	0.242082
UC.065	11.548	0.100357
UC.066	0.612473	0.312279
UC.067	2.98672	0.0612187
UC.068	4.37572	0.0483686
UC.070	3.73484	0.00343346
UC.071	1.32758	0.420102
UC.072	5.25228	0.019908
UC.073	1.7305	0.139056
UC.075	3.16017	0.180994
UC.076	0.17277	0.422317
UC.078	33.0825	0.00427481
UC.079	2.36787	0.433709
UC.081	6.77195	0.0201267
UC.082	1.2552	0.773514
UC.083	6.57044	0.246504
UC.084	2.98661	0.0114537
UC.085	0.564244	0.568361
UC.086	0.238379	0.421548
UC.087	3.29554	0.0690363
UC.088	3.07264	0.218097
UC.089	0.675199	0.424891
UC.090	3.11501	0.0264426
UC.091	1.56161	0.418769
UC.092	2.6117	0.00833068
UC.093	7.0932	0.23702
UC.094	2.08272	0.0178098
UC.095	0.64079	0.763978
UC.097	4.44739	0.00395865
UC.101	0.746928	0.465368
UC.102	0.935798	0.942694
UC.103	0.925486	0.852334
UC.104	0.677168	0.272579
UC.105	2.61741	0.341808
UC.106	1.41095	0.608826
UC.107	14.5771	0.300938
UC.108	2.3415	0.341547
UC.109	0.0372083	0.0594207
UC.110	0.551859	0.0493403
UC.111	1.15621	0.872773
UC.112	12.9867	0.0149097
UC.113	10.9856	0.00562122
UC.115	2.96823	0.0343129
UC.116	1.0401	0.941338
UC.117	3.57814	0.0322767
UC.118	10.4072	0.0106863
UC.119	1.09585	0.749347
UC.120	0.99131	0.986207
UC.121	1.324	0.639755
UC.122	1.74552	0.0803883
UC.123	2.44431	0.0672098
UC.125	7.73538	0.050891
UC.127	0.877863	0.689891
UC.128	9.10159	0.000676471
UC.129	2.16203	0.175665
UC.131	1.13095	0.886934
UC.132	3.79087	0.234287
UC.133	1.14186	0.881032
UC.134	0.605753	0.185728
UC.135	0.704002	0.299721
UC.136	0.755491	0.696771
UC.137	1.56438	0.729155
UC.138	0.971637	0.912533
UC.140	0.756878	0.70004
UC.143	2.05957	0.0640029
UC.144	1.13883	0.517258
UC.145	10.2579	0.0719216
UC.146	1.99151	0.153293
UC.147	0.603011	0.420571
UC.148	3.22974	0.0749153
UC.149	3.15793	0.174064
UC.151	1.21763	0.1991
UC.152	12.2421	0.00272414
UC.153	0.516296	0.213066
UC.154	0.917231	0.777769
UC.155	2.1264	0.541125
UC.156	5.17995	0.00723248
UC.157	1.92747	0.061988
UC.158	6.21123	0.00767036
UC.159	7.36284	0.00130263
UC.160	10.4548	0.0116541
UC.161	1.78467	0.0691032
UC.162	0.362996	0.400243
UC.163	1.56097	0.67952
UC.164	2.38412	0.0839246
UC.165	3.69833	0.0598464
UC.166	43.3065	0.224406
UC.167	4.6039	0.0321545
UC.168	4.36266	0.00397263
UC.169	1.11001	0.62787
UC.170	1.76124	0.26681
UC.171	4.47723	0.199862
UC.172	1.30753	0.338026
UC.173	1.10299	0.650969
UC.174	0.884099	0.3124
UC.175	2.01817	0.0726607
UC.176	1.94279	0.460167
UC.178	2.09323	0.305021
UC.179	5.41069	0.0564417
UC.180	4.85812	0.356312
UC.181	1.80737	0.616442
UC.183	1.36639	0.309065
UC.184	1.11683	0.605799
UC.185	1.27968	0.266973
UC.186	1.73121	0.337572
UC.187	0.279591	0.0717403
UC.188	1.14622	0.145706
UC.189	1.11765	0.603943
UC.190	4.3621	0.0026191
UC.192	1.6194	0.446425
UC.193	1.12662	0.641346
UC.194	2.99794	0.217432
UC.196	2.26534	0.425836
UC.197	5.40832	0.0917886
UC.199	1.9694	0.591473
UC.200	2.83638	0.461427
UC.202	2.53691	0.18306
UC.203	1.40337	0.0536908
UC.204	3.43632	0.0712104
UC.205	4.64103	0.0155311
UC.207	8.2104	0.288741
UC.208	0.501509	0.358888
UC.209	1.00213	0.996376
UC.210	0.455091	0.0115029
UC.211	1.36417	0.773694
UC.213	1.16157	0.756264
UC.214	5.35557	0.0268268
UC.216	5.8235	0.00257855
UC.217	15.1414	0.216236
UC.219	11.8593	0.0116963
UC.220	5.16261	0.0878749
UC.221	6.35927	0.00820374
UC.222	3.35076	0.0132638
UC.224	2.17548	0.31266
UC.225	1.65783	0.491456
UC.226	1.63472	0.685887
UC.227	0.420813	0.683985
UC.228	3.94509	0.378309
UC.229	6.81465	0.00847884
UC.230	12.591	0.303251
UC.231	15.0156	0.00394792
UC.233	2.67428	0.00199952
UC.235	3.38949	0.341234
UC.237	4.50726	0.245925
UC.238	6.37246	0.0060305
UC.239	10.3977	0.00418638
UC.240	3.4929	0.0628035
UC.241	3.4581	0.372263
UC.242	7.14891	0.0424457
UC.243	1.07267	0.810599
UC.244	0.676047	0.792098
UC.245	1.95682	0.102654
UC.247	8.62022	0.00413909
UC.248	2.10558	0.554743
UC.249	2.23044	0.0628522
UC.250	3.88994	0.0493739
UC.251	2.57779	0.125037
UC.252	5.41103	0.0108036
UC.253	5.54542	0.177592
UC.254	1.93458	0.0275871
UC.255	1.21024	0.531729
UC.256	0.971308	0.859536
UC.257	1.74371	0.0621376
UC.258	1.07259	0.849351
UC.259	7.30069	0.0916261
UC.260	14.7228	0.00180104
UC.262	7.64055	0.00115991
UC.263	0.504767	0.284947
UC.264	0.894387	0.654977
UC.265	0.898089	0.677723
UC.267	0.943372	0.855685
UC.268	0.961069	0.695429
UC.269	1.17843	0.762926
UC.270	2.0909	0.0404544
UC.271	3.50196	0.0539938
UC.272	2.74482	0.0362552
UC.273	0.846314	0.599424
UC.274	1.5437	0.13765
UC.275	2.08113	0.0289175
UC.276	0.965612	0.937441
UC.277	0.898778	0.852995
UC.278	0.904507	0.771127
UC.279	0.512229	0.124952
UC.281	2.50012	0.0465824
UC.282	3.81303	0.0261576
UC.285	1.2249	0.431028
UC.286	1.03873	0.958783
UC.288	3.12208	0.249709
UC.289	11.2944	0.0992447
UC.290	5.70884	0.0136686
UC.291	4.21689	0.386543
UC.293	3.02805	0.196782
UC.294	9.65601	0.49505
UC.295	5.27483	0.0951522
UC.297	3.51061	0.0557597
UC.298	3.21321	0.0750928
UC.299	2.09118	0.563307
UC.301	7.56443	0.00049732
UC.302	4.84817	0.0429789
UC.303	0.918408	0.939936
UC.305	2.47382	0.340933
UC.306	1.58479	0.450278
UC.307	0.693372	0.520813
UC.308	1.33611	0.198301
UC.309	1.73	0.16586
UC.311	2.31531	0.301069
UC.312	1.37461	0.562562
UC.314	5.65398	0.261223
UC.315	4.49124	0.157441
UC.316	6.66302	0.0200507
UC.317	1.94423	0.133026
UC.318	9.11	0.00580238
UC.319	14.0751	0.293005
UC.320	16.1742	0.00711659
UC.321	11.7537	0.028816
UC.323	2.03455	0.231145
UC.324	10.4791	0.0150987
UC.325	1.30442	0.218167
UC.326	1.7276	0.0960831
UC.327	2.2265	0.0119076
UC.330	0.534498	0.346458
UC.331	3.72604	0.0459907
UC.332	6.198	0.0709892
UC.334	8.18556	0.154964
UC.335	1.23517	0.674829
UC.336	1.56113	0.52404
UC.340	0.653058	0.734047
UC.341	1.99921	0.478734
UC.343	3.18791	0.398284
UC.344	8.41528	0.000141876
UC.345	3.63175	0.41671
UC.347	3.77546	0.0389049
UC.348	13.8829	0.0291357
UC.349	4.31494	0.0759461
UC.350	3.25142	0.102471
UC.351	1.85047	0.440539
UC.352	4.83343	0.043312
UC.353	1.65947	0.566253
UC.357	2.43822	0.205413
UC.358	6.55638	0.0106377
UC.359	1.75453	0.577206
UC.360	1.67122	0.00687852
UC.361	3.74408	0.0878018
UC.362	2.72924	0.199801
UC.363	30.4227	0.000199173
UC.364	3.32311	0.120862
UC.365	5.49648	0.0205908
UC.366	1.25061	0.348995
UC.367	7.01477	0.00567758
UC.368	16.0189	0.0143754
UC.369	7.50079	0.147017
UC.370	2.61048	0.0965235
UC.371	1.4737	0.481335
UC.374	1.6228	0.244574
UC.375	0.932617	0.924959
UC.376	1.06444	0.507863
UC.377	1.45985	0.208329
UC.378	2.71272	0.162649
UC.379	0.358985	0.258062
UC.384	1.33574	0.0445958
UC.386	13.2182	0.000746447
UC.387	0.868474	0.35512
UC.388	1.32042	0.695633
UC.391	1.20126	0.625534
UC.394	5.8145	0.054663
UC.395	1.03713	0.841798
UC.396	6.97897	0.0578565
UC.397	4.86141	0.119589
UC.398	4.05509	0.122026
UC.399	3.08289	0.00474986
UC.400	11.4376	0.272228
UC.402	1.80299	0.622288
UC.403	1.27847	0.576696
UC.405	13.495	0.187632
UC.406	1.47589	0.0369109
UC.407	0.884497	0.706659
UC.408	1.51052	0.0553793
UC.411	1.13278	0.73404
UC.412	1.05212	0.896107
UC.413	1.16115	0.294367
UC.414	0.949931	0.763131
UC.415	4.51499	0.0564816
UC.416	11.026	0.0123295
UC.417	9.08733	0.0138137
UC.418	1.02688	0.859863
UC.422	18.8697	0.0776082
UC.423	4.32417	0.149019
UC.425	8.37834	0.0286109
UC.426	1.78786	0.280298
UC.427	6.01858	0.0103754
UC.429	0.865932	0.764012
UC.431	3.03152	0.450142
UC.432	5.94952	0.0113603
UC.433	1.83288	0.520599
UC.434	27.2667	0.177641
UC.435	1.64626	0.39497
UC.436	0.883475	0.889893
UC.438	1.10427	0.824053
UC.439	0.944637	0.888743
UC.440	1.59155	0.100908
UC.441	3.61162	0.144904
UC.442	1.73036	0.00507426
UC.443	1.2634	0.23792
UC.444	0.432311	0.303845
UC.446	6.03353	0.00852629
UC.447	9.87621	0.00414065
UC.448	9.11162	0.00865262
UC.450	5.00881	0.0291464
UC.451	2.78504	0.0489077
UC.452	3.80333	0.213445
UC.454	0.667625	0.444002
UC.455	0.991989	0.949646
UC.456	2.08951	0.18866
UC.457	0.993557	0.97792
UC.459	1.27727	0.827475
UC.460	1.03203	0.950149
UC.461	0.67055	0.174272
UC.465	0.43609	0.215954
UC.466	1.68213	0.522508
UC.467	2.44693	0.101467
UC.471	1.05634	0.270964
UC.472	1.07906	0.953458
UC.473	13.1589	0.0567725
UC.474	0.635437	0.283472
UC.476	7.04281	0.0849706
UC.477	3.81654	0.0359811
UC.478	3.85234	0.0351296
UC.479	65.9134	0.131342

## Sheet: Supp Table 5
Supplemental Table 5.
Fold change and p values, tumor versus normal and benign tissue, data set GSE71990
Gene symbol	Fold change	P value	-logp*FC'
CASZ1	0.683519	7.63021e-06	-3.49789
CCAR1	2.1641	1.83572e-06	12.4137
EGR1	5.26174	3.21193e-07	34.1657
LCOR	1.73183	0.0023341	4.55797
MGA	1.19186	0.0140346	2.20829
NFAT5	1.67825	2.17122e-05	7.82617
PCBP2	0.991783	0.89618	-1.00828
PEX14	1.29164	0.00953895	2.60976
PRPF39	2.21386	2.4266e-05	10.217
PTBP2	2.78426	9.8331e-08	19.5101
PUM2	1.71764	6.19534e-06	8.94534
QKI	1.99523	4.16111e-05	8.74071
SETD5	1.07549	0.0832337	1.16121
SP3	1.11442	0.0335348	1.64321
TCF12	1.78458	3.49941e-07	11.5213
ZEB2	3.9611	1.51179e-06	23.0556
ZFR	1.02468	0.746858	0.12989

## Sheet: Supp Table 6
Supplemental Table 6. Cell line authentication
Name	Origin	Certification Institution	Tested method	DNA profile or characteristics
PANC-1	Human pancreas cancer	Genetica DNA Laboratory	STR	D5S818: 11,13, D13S317: 11, D7S820: 8,10, D16S539: 11, vWA: 15, THO1: 7, 8, Amelogenin: X, TPOX: 8,11
				CSF1PO: 10, 12, D2S1338: 23, 24, D3S1358: 17, FGA: 21
				D8S1179: 14, 15, D18S51: 12
				D19S433: 11, 16, D21S11: 28
MIA PaCa-2	Human pancreas cancer	Genetica DNA Laboratory	STR	D5S818: 12,13, D13S317: 12, 13
				D7S820: 10, 13, D16S539: 10, 13
				vWA: 15, THO1: 9, 10
				Amelogenin: X, TPOX: 9
				CSF1PO: 10, D2S1338: 25
				D3S1358: 16, FGA: 22
				D8S1179: 16, D18S51: 12
				D19S433: 15, D21S11: 29, 31.2
PL-45	Human pancreas cancer	ICBR at UFL	STR	D5S818: 13, D13S317: 12
				D7S820: 8, 9, D16S539: 9, 12
				vWA: 16, TH01: 6, 9.3
				AMEL: X, TPOX: 11
				CSF1PO: 12, D21S11: 30
SW1990	Human pancreas cancer	ICBR at UF	STR	D5S818: 12, 13, D13S317: 8, 12
				D7S820: 9, 10, D16S539: 13
				vWA: 17, TH01: 9.3
				AMEL: X, TPOX: 8, 9
				CSF1PO: 10, 12, D21S11: 31
HPNE	Human pancreas	ICBR at UF	STR	D5S818: 11, D13S317: 12, 13
				D7S820: 9, 10, D16S539: 12, 13
				vWA: 17, TH01: 8, 9
				AMEL: X, TPOX: 8, 11
				CSF1PO: 12, D21S11: 30
HPDE	Human pancreas	ICBR at UF	STR	D5S818: 10, 12, D13S317: 11, 12
				D7S820: 9, 10, D16S539: 11, 13
				vWA: 14, 17, TH01: 9.3
				AMEL: X, TPOX: 8, 10
				CSF1PO:11, 12, D21S11: 30, 33

## Sheet: Supp Table 7
Supplemental Table 7. Patient Data
Patient Number	Age	Gender	Race	BMI	Wgt loss	T2D	History smoking	Survival (months)	ETOH	Stage	Differentiation	#+LN	RIN	Tissue	Supplier	Cause of Death	Discovery	Validation	Gene expression profiling
A1	82	F											7.6	Normal Pancreas	Ambion	Emphysema	X		X
A2	20	M											7.7	Normal Pancreas	Ambion	Head trauma	X		X
A4	71	M											7.4	Normal Pancreas	Ambion	Failure to thrive	X		X
ST	76	F											8.8	Normal Pancreas	Stratagene	Unknown	X		X
A3	71	M											7.1	Normal Pancreas	Ambion	Cerebral vascular acccident		X	X
BD	35	M											8.2	Normal Pancreas	Clontech	Sudden death		X	X
A5	83	F											8.8	Normal Pancreas	Ambion	Heart disease		X	X
CT	52	M											7.7	Normal Pancreas	Clontech	Sudden death		X	X
019B													6.4	Adjacent benign				X
028B	63	M	White										6.9	Adjacent benign				X
029B													6.2	Adjacent benign				X
042B													7.6	Adjacent benign				X
049B													8.9	Adjacent benign				X
054B													7.2	Adjacent benign				X
092B													8.1	Adjacent benign				X
097B													7.3	Adjacent benign				X
101B													6.6	Adjacent benign			X
105B													8.9	Adjacent benign				X
135B													8.2	Adjacent benign				X
142B													6.4	Adjacent benign				X
203B													6.4	Adjacent benign				X
207B	17	F	White										7.5	Adjacent benign			X
239B													4.2	Adjacent benign			X
241B													4.4	Adjacent benign			X
324B													7.2	Adjacent benign			X
352B													5.6	Adjacent benign			X
356B													4	Adjacent benign			X
358B	77	F											5	Adjacent benign			X
392B													6.2	Adjacent benign				X
005T	58	F	White	18.8	Y (10 lbs)	N	Y	17.9	N	IIIa	mod-poorly differentiated	1/1	6.7	PDAC				X	X
007T	69	F	White	31.2	N	N	Y	21.2	N	IIb	mod-poorly differentiated	0/6	7.7	PDAC				X
019T	65	F	White	26.6	N	N	Y	13.7	N	IIIa	moderately differentiated	8/12	7	PDAC				X	X
029T	48	F	White	40	N	Y	Y	0.03	N	IIb	poorly differentiated	0/9	8.8	PDAC				X	X
032T	69	M	White	36.1	Y (20 lbs)	Y	Y	94	Occasionally	Ia	moderately differentiated	0/14	8.2	PDAC				X
037T	79	M	White	22.4	Y (25 lbs)	N	N	9.4	Occasionally	IIIa	mod-poorly differentiated	3/15	6.8	PDAC				X
042T	78	F	White	18	N	Y	Y	0.43	N	IIb	moderately differentiated	0/19	7	PDAC				X	X
049T	62	F	White	34.5	Y (15 lbs)	N	Y	11.4	N	IIIa	mod-poorly differentiated	1/4	6.5	PDAC				X	X
054T	67	F	White	26.7	Y (18 lbs)	Y	N	3.93	N	IIIa	moderately differentiated	1/13	6.4	PDAC				X	X
092T	66	M	White	30.2	N	Y	Y	0.33	Y	IIIb	moderately differentiated	11/15	6.6	PDAC				X	X
097T	56	M	White	27.3	Y	N	Y	24.5	Occasionally	IIIa	moderately differentiated	2/9	6.7	PDAC				X	X
101T	52	F	White	26	Y (35 LBS)	Y	Y	123	N	Ib	moderately differentiated	1/21	7.5	PDAC			X
104T	66	M	White	33.3	Y (22 lbs)	N	Y	alive 11/2015	N	No stage	well differentiated	-	7.2	PDAC				X
105T	55	F	White	22.9	N	N	N	12.5	N	IIb	moderately differentiated	1/10	8.1	PDAC			X		X
135T	82	M	White	24.3	N	N	Y	59.2667	N	IIb	moderately differentiated	0/4	6.4	PDAC				X	X
139T	50	M	White	29.1	Y (5 lbs)	N	N	alive 11/2015	N	Ib	moderately differentiated	0/1	7.2	PDAC				X	X
142T	66	M	White	28.2	N	N	UNK	0.533	UNK	IV	mod-poorly differentiated	4/4	6	PDAC				X	X
153T	69	F	Nat Amer	30.9	N	UNK	UNK	20.8333	UNK	Ib	moderately differentiated	1/9	6.2	PDAC				X	X
203T	64	M	White	21.4	N	N	UNK	9.23	UNK	IIIa	mod-poorly differentiated	1/9	6.3	PDAC				X	X
204T	49	M	White	21.9	N	N	Y	24.6	Y	IIb	moderately differentiated	4/12	8.5	PDAC				X
228T	56	F	White	31.5	Y (17 lbs)	N	UNK	33.0333	UNK	IIa	Well differentiated	3/17	8.8	PDAC			X
239T	57	F	White	16.8	Y (30 lbs)	Y	Y	37.9	N	IV	moderately differentiated	2/17	7.1	PDAC			X
248T	53	M	White	23.6	Y (25 lbs)	Y	Y	14.6	Y	IIb	moderately differentiated	1/7	7.6	PDAC			X
324T	66	M	White	24.8	N	N	Y	0.566667	UNK	Ib	moderately differentiated	0/7	4.6	PDAC			X
352T	82	M	White	23.3	N	Y	Y	0.266667	N	IIIa	moderate-poor differentiated	2/9	4.6	PDAC			X
356T	49	F	White	31.9	Y	N	Y	alive 11/2015	UNK	IIb	moderately differentiated	0/9	4.4	PDAC			X
392T	49	M	White	22.2	N	N	UNK	alive 11/2015	UNK	IIa	moderately differentiated	0/5	6.4	PDAC				X	X

## Sheet: Supp Table 8
Supplemental Table 8
Age and RNA integrity number (RIN) of transgenic animals
Number	Control	age (days)	RIN
1	T2465	27	7.4
2	T2466	27	8.1
3	CRL 9532	70	7.8
4	CRL 9536	70	7.4
5	CRL 9940	52	7.5
6	CRL 9941	52	7.2
	KC(48) young
7	T1355	34	6.9
8	T2462	27	9
9	T2470	27	8.3
10	CRL 9939	52	7.6
11	CRL 9553	70	7.7
	KC(48) old
12	CRI498	240	6.6
13	CRI514	239	6.8
14	CRI768	214	8.7
15	CRL 3441	251	7.8
16	G1281	212	6.3
	KC(pdx)
17	K12277	209	5.2
18	K12278	209	9
19	K12434	185	6.3
20	CRL 3426	242	7.5
21	CRL 3434	242	7.7

## Sheet: Supp Table 9
Supplemental Table 9. Primer sequences
Gene	Sense	Tm	Antisense	Tm	Product size
UC.001	TCAAACGCAGCTGGGTTA	55°	AAAACTGCTCAGCAAAGCCT	56°	115
UC.002	TCCACATTATCAGTTGCCATG	56°	TGAAATGCTCCCAAATCAATAG	56°	81
UC.003	TGCATAACCCAACCCCCT	57°	TGCCGATGTCGTCCTAATTC	57°	102
UC.004	CATGACGGAGAAATCCGAT	55°	TTGATTACCGGGACCCCT	56°	110
UC.005	TTGACGTCTCCGATCCAAT	55°	CTCTCACCCAGACAGAATGTCA	56°	72
UC.006	TACATTGCACACAGGAGCCA	57°	CCGTCGCCATGACAACTAA	57°	90
UC.007	ACCATCCTTCAACTTCCTTGA	55°	CAAACACTGCTCGCTCTATGT	54°	129
UC.008	ACAATAAACCTGCCCGGT	54°	AGGAGTTTGCATATTCTCCTTG	54°	101
UC.009	TTCAAGGCCCTGAGAGCA	57°	CCAGATGTGTCCCACATTGA	56°	88
UC.010	AGGCCATTAGGAGATGCAGA	56°	TCATGTCAAACCGCACTTAA	54°	112
UC.012	GTTCCGTAGTCAACGTTCGTC	56°	CCACAAGGCATGTATTACCGT	56°	118
UC.013	AGGGACCAGTTCTCTGCCT	55°	CAGACTGGTGAAAGCCGAA	56°	128
UC.014	GTCCCTGCGAGATTTGATACA	56°	ATAAATATGCAGTCGCTGCTG	55°	94
UC.015	CATTGCCTGAAGGCACAA	55°	ACGTTGCCTTGGTAAGAGCT	55°	88
UC.016	GTCTAGAGGGAATGTTTCAGCT	53°	GCTCTGTGTTGAACAAGCTAAG	53°	121
UC.017	AGTGTCCATAGAACTGACAGGT	52°	GATTAGTCACCGCAAGCAG	53°	110
UC.018	GTGATGTCGGGGAGAAGATT	55°	GAATTGAGTGTCAGCCGAGA	55°	108
UC.019	CAGGACCTAAACGCTGAATG	55°	CCAAATTTGCGCCCATA	55°	100
UC.020	CCTGCAGATAATTGGCAAGA	55°	TAATCCGGCGTGCAGTTA	55°	123
UC.021	TGCAATTCAGCATGTGTGAG	55°	CCAGGTACAGCCTCAGAATAAC	54°	121
UC.022	CAAGAGAAAAGGGTAGCTTATG	52°	GCATTTGGTCTTTCATAATTCA	53°	90
UC.023	TCCTAGAGAGACAGCTCACCAC	55°	CTTTTTCACCGTCTGCATTC	55°	105
UC.024	AAGGGCTCTGTCTTGGCTT	55°	AGAGGCTGCACATGCCTT	55°	126
UC.025	ACCATCTGGTCAAAAGCAAAA	56°	ACAATATGCACTTGACAGGTTGT	55°	112
UC.026	TGAGAGTGCGGAAAATCAATAC	56°	GGATACCAAGCCCATGCA	56°	117
UC.027	AGCCTGAGATGGAATTAGCAG	55°	AGACCCCTCTAACTAGCCTCA	54°	107
UC.028	TTCCCTGGTTCAGCCTGA	56°	GGGCACTTAAGAGAAACTGGA	55°	94
UC.029	CAACCCCTAGGCATCAACA	56°	TTGGAGCTTCGTGTTGCTAA	56°	125
UC.030	TTGGATGGATGTAACTCTGTG	52°	AGTAGCTGTAGGCCGAATGA	54°	95
UC.031	CCACAAACAATAGCGGCA	55°	TGCTGTTATTGTGCCCATTT	55°	131
UC.033	AACCGCCTTGAACCATGAT	57°	GCAAGCAGCGTAAGACAAGA	56°	123
UC.034	CAGTATAGTTTGAAAGCGGCA	55°	ACCATCAAACCTCCCAACTTT	56°	65
UC.035	CCCATTCATCTAACAGCTGGA	56°	GCAGGTTTTGAGGCAGCTT	57°	128
UC.036	TGTGTGTGAGTGCAAGCAGT	55°	TCTCACAGCTCAGGACATGTT	54°	133
UC.037	CACTCCCTGTTGGACTCTGA	55°	CAGTGCTGCTCCTGAAATGA	56°	128
UC.038	CAGCATACAGCAACTGCTGA	55°	TGTTTCCCTTTTGTGTTTACGA	56°	91
UC.039	CAGCCCTCTGCTGTAACACA	56°	TTAGCCTCCCGTTTGCATA	56°	133
UC.040	AGACTGAAAGAATGTGCCGTT	55°	CGCAGATTCCGCAAATCT	56°	92
UC.041	TTTAAGGATTCTGACCCTCGA	55°	ATGCAGTGGTTTGCCCAA	57°	100
UC.042	CACGCTGCTGGCATTTACT	56°	TCCTGCCTTCCTAATGGTGT	56°	131
UC.043	CTCCAAACAGCAGCCTTTG	56°	GTTGTTGTCAAAGCACCTTGA	55°	123
UC.044	TCACCTCCGTGAGGGATT	55°	AGCACGTCCTGTGAAGAGAA	55°	115
UC.045	TTAATTTCTCCACCCACTTTCT	54°	TAATGAAATTGTGAGTCACCCA	54°	120
UC.046	AGGCACTTCCTCTTGTGGAA	56°	GAGTCAGCATTATCACCAAGGA	56°	139
UC.047	CACACACACCAAATCGGGA	57°	ACTACAGCTGTGAGGGCCA	55°	109
UC.048	GCGTAAGTGAATGTCCTGGA	55°	AGTAGCAGCCTAGCACCCATA	56°	115
UC.049	GGCTGGAGGTTTGGACATT	56°	AGCTGCCAGAATGCTCTGT	55°	121
UC.050	CTGGCCTCTTATGCTGATCA	55°	TTCAGAATGTCACGAGCCTT	55°	100
UC.051	AGATGATTTCCATAGCAGGGTT	56°	TGCAGACAAGCCACAAGGT	56°	111
UC.052	CAGCCAGTAACTTTTCCCCT	55°	AGCGATTGTGGGTCATTACA	55°	105
UC.053	CTGGGCTCCTAAATGTTAACTG	55°	TGCTGAATCACTGTTGACTTGT	55°	86
UC.054	ATGCAGTTTTGCAGGCAA	55°	CAGACTGAGGTTGATCTCAGCT	55°	55
UC.055	TCAGTGTAACCTCATGGCAC	53°	AGTTTGCTGGTACTTGTTCTCT	51°	100
UC.056	CCTGCCTGATCCCTTAATAGA	55°	AACCTCAGGAGTGCACTTGAA	56°	103
UC.057	TGTTGCTAGGCTACCAGGAA	55°	ATGACAGGGCTCAGACAGCT	56°	114
UC.058	CATTATGGGGATACAGGCTAAT	54°	GCTGCTATCAAAGGACTTGCT	55°	131
UC.059	ACAGTTTGCATCAGCCTGTAT	54°	GGGTTGTGGACTGGAACAGT	56°	116
UC.060	CTAGTCATGGTAATGCTCCCA	54°	GTTGACATTCGGCTCTGATT	54°	113
UC.061	CTGGCCATGCGTTTTCAT	57°	GCAATCTCACTGTCCACAGGA	57°	119
UC.062	TGACGTCCCTGCGAACTT	56°	GTGTCCATTGGTGTGAGCTT	55°	117
UC.063	AGCCAAATGTCATAGTGCAT	52°	GAGATGATTAGAGGAACAGAAAG	51°	104
UC.064	ACCTGCCTCTGAGTCTCCAA	56°	CACACATGCCACGATCAAT	55°	132
UC.065	TCCCATAAAAGGGTCAAGAAA	55°	TCTTTTGGGACATAGCCAGA	55°	129
UC.066	AGCGCCCACGCTTAAA	55°	GCAGCTGAAAGCTAAGAACAGT	55°	145
UC.067	TGACAAGCCTGACATATGGA	54°	CTTTTGATCAAAACCGCTGA	55°	125
UC.068	ACCTTGACTGATGCCTCTTGT	55°	GCAGCTGGATACAGAAATGCT	56°	108
UC.069	GGAGGTGTTAATTCGTAGCTTG	55°	CATTCAGTGCACAGAAGCAA	55°	108
UC.070	TCTCAGGCCACCTGTCTATCT	55°	TGGCCTTCTGTGAGAATGTTA	55°	126
UC.071	TGTCATACTTAGCAGATGGGAT	53°	GATCTTGTAGACATGCTGTGGA	54°	87
UC.072	ACTCGCTTAGCAGACACTGAA	54°	GTGATGTGTTTGTTGCCTCAT	55°	117
UC.073	AACAGCTCTGGCACAATATTG	54°	AACTCTTGTGGGGACATCAAA	56°	111
UC.074	TGGGGTACAAATGTTTATGCA	55°	CTGCAAAATGACTTTGTTGCA	56°	107
UC.075	CCCAAATGATCAACGTCA	52°	TGTGGCTCATTTTATATTTCCT	52°	118
UC.076	ACACACTCATTCGATCGTGAA	55°	TGGCATTTTGAAGATGCAGA	56°	120
UC.077	TGACTTCTGCAGCAGTCAGA	54°	CTCAGCCAAAGATGCTTGAA	55°	86
UC.078	CTGAATTAGTCAGCCCTCACA	54°	AGCTAATGCCCCGTGTTTA	55°	107
UC.079	AAGCGAACAATTTCTTTCAGAA	55°	CACTGCTCATTGGAATGTTCA	56°	139
UC.080	TTCCAATGTAAGCAATCAGTG	53°	TCAGATTGAAGCAATACTGCA	53°	89
UC.081	TGTGACTTTAAGGGTCATGCTT	55°	AGGGCGCATAGCAGGAA	56°	107
UC.082	TGGGATCACAGTAGGAGAACA	54°	TCAATCAACTGCAAACAAGATT	54°	111
UC.083	TCTATTGATCTCCTGCGCAT	55°	TCCTCTGGCATAGCTGGAA	56°	106
UC.084	TAATTGCCAATTGAACAGCAA	56°	TGATTAGCTCCCTCCCCAGT	57°	88
UC.085	GCTGATAAAGGTCAGCGTGA	55°	TAAGGCCTTTAAGGCTGTGAA	56°	106
UC.086	TACTCCTGCATCATTGCGA	55°	AGTGCGCACTGTGGTTACAT	55°	129
UC.087	TCTGCAAGAAAGGAGTCTGT	51°	ACAAAGCTGTGCTAAGAAGTG	51°	83
UC.088	TCAAAACTGCCAGGAGCAA	57°	GCCTCAAATGCTGCTCTTCT	56°	110
UC.089	GAAGACAGCAGGAATCACACA	55°	ACCTTTGGTCTATGCGCAA	55°	91
UC.090	AGGGGGATGACGAATCAGT	55°	CGTCCAAGACAGGAGAGAGTT	55°	97
UC.091	TGGGACACAGCCTCTCCTAT	56°	TCTGCTTTTAGCAAGTGGCA	56°	111
UC.092	CAGCATTTGTGCAACTTGGT	56°	ACACGGCAGAAGTGTGAACA	56°	115
UC.093	TGCGCATAATGACCATCATTA	56°	TGCATATCTCCATGGAGATCA	55°	116
UC.094	CCAATGTAATGGCCCACAGTA	57°	AGGGGACCATTTAGTCCACTG	57°	130
UC.095	TGTCCCGCCTTTATCTCCT	56°	AGCGAAAGCAAATCCTTTGA	56°	110
UC.096	CCATCATGCATGTAAACGGT	55°	TCTATTTCCACAAGGACTGACA	54°	82
UC.097	AGGCAAGTGCACTGAAGTGA	56°	CTACTCTGTGAGGGCCCAAT	55°	118
UC.098	GAGGGTCAGCATCATTTCACT	55°	GAGAGATGGGGAAACTGCAT	55°	116
UC.099	CGAGGAGTCAAGATGTTATGCT	55°	TGCGCAAGACAATTTCCT	54°	110
UC.100	ATGACTCATTTTCCTTTCTTGT	51°	ACATTTGCCTTTTGAAAAGA	51°	113
UC.101	GTAAGGCATTTCAGTGTCATGT	53°	CTGGAAATGAGACAATGGAGT	53°	171
UC.102	ACGGAGATGACAGATGACAGT	53°	TTGCTTGCGCTGATAGAA	53°	136
UC.103	TCAATGGCCTTCACTGCA	56°	GACCCTGTCAGCCTTAATCAC	55°	102
UC.104	GTTTTGGCTTCCAGTCTATGA	53°	ACTTAGATGCACATGGTTTCA	52°	114
UC.105	AAGCCCTGTGCAGCCTT	55°	AAGGTTGTATATGCAGTGCCA	55°	86
UC.106	TGCAGCCTAATTGTGGACAT	55°	GATTTCCACATCCCGGAGTA	56°	132
UC.107	CGCAAAGTCCTTGTCCATT	55°	GACATTCAGGTAAGGCAGCTT	55°	90
UC.108	GAACACGCGTTAATAAGGCAA	57°	GATCAACGCATGTCACGGTA	57°	111
UC.109	TTGTGTTTACAAGGCCACAA	54°	GGCCTTTGATACATTTCTGGA	55°	115
UC.110	CTCAGGCCAGAGCCTATTAGA	55°	TCCATCCCGTCCTCCCT	57°	122
UC.111	GAAGCCCCCTACCTTTCAA	55°	CCCTGGTACTGCCTGGAAT	56°	126
UC.112	TGACAGCGAAACACACCTGTA	56°	CAACACTCTGTGCCCCATTA	56°	134
UC.113	GGATTATGGAAACATCTGCGA	56°	AAATGCACTGCTTGGGAAGT	56°	91
UC.114	ATGGTGCATTCAGTGACCAA	56°	ACTCTCCAGGGACTGCCTT	55°	89
UC.115	TGTGTTCAATGGTAGCCATT	53°	TAATGAGAAACACCTGCAGAA	52°	86
UC.116	GCAGACATAGCACGTACACAA	54°	ACCAGCTGATCACTGTACAGTT	53°	106
UC.117	AGCGCCGTGTGTCAATTT	56°	TGGTGTGCAATAGACCTGCA	57°	102
UC.118	TGGATTGCAGTTTCTCTGCT	55°	GCATGGAGGCTCAGAAATAA	54°	133
UC.119	AAGGTGCAGGCTGTACCA	54°	GCAGCGAAAAAGTTGTCATT	54°	101
UC.120	CCCATTTCCCTAATGGCA	55°	CCTCTGGAGGCCTGTCTTAA	56°	108
UC.121	CCAGGGCGAGCAATTAACT	57°	GGTGGATGGTGCTGACTCA	56°	134
UC.122	CAGCTGGGAAATTCTGGAGT	56°	ACTGACCCACATTTGGACCT	55°	116
UC.123	GGGCTGCTCAAGAGATGATT	56°	AGCAACTGTAGCTGGGTGATT	55°	146
UC.124	ATGCCTGCTGCAGTTAGAAG	55°	AGTGCACAGATGAGCACTGA	54°	100
UC.125	CAGGGCTGCTGATATGGAA	56°	TGCATGAAGCTTGGAGTGTAA	56°	117
UC.126	CCATCAGAATGCTGGGAAGA	57°	CCGTTTATCCTCCGAGCA	56°	99
UC.127	TTGGTTGATGGCAACATCA	55°	GCAGATTATCCCCTGTAGCAA	56°	73
UC.128	GGACTCCAGGAGAGATATGCA	55°	GCTTTGTTTTTCTGTCCCCA	56°	69
UC.129	TAATGCGCTTGAACCCCA	57°	GGTCAAAGGTTGCCTCGA	56°	111
UC.130	CAAGTGTTGGAGCTGTCACAA	56°	AGGGACTCAACACTTTGGCT	55°	91
UC.131	TGACAGTTACCGCCAGCTT	56°	CCTGGAACATAGCATCTGTCA	55°	122
UC.132	TTTGATGTAGCAGGCTGCAA	57°	TGCACCTGGTCAGAGGTCA	57°	109
UC.133	TCAAGGGCATGGAGGAAA	56°	TCCACCATTCTGCGAAAAT	55°	118
UC.134	GAGCACAAAGCATTAGTTTGGA	56°	CCTTCCCCATTTTAGTGTTCA	55°	131
UC.135	TGCCGCAAAATGGTTCTT	56°	CAGAACCCAAATCAAGTGCA	56°	103
UC.136	GATCTATGTTCCAGTTAGCCCA	55°	GGGCAGACAGGGATCTATCA	56°	88
UC.137	ACGCTGACTCTAGCTGTCACA	55°	CCTGGTTGGCCTTTCATAA	55°	128
UC.138	CAAGTGGGACTTCTGGTCTGA	56°	GGAAAATGCGGAAGTCGT	55°	130
UC.139	TCCAAAGCCTGACCACAACT	57°	TGCTTGGGAACTGGAGCTT	57°	74
UC.140	AGTTTGTGCAGCTGCCAA	55°	TCTGGATATGAGCTGTGGGA	55°	86
UC.141	TCATGCATACCATGGTCGA	55°	GCTCATACTGGAAAAGTCGATC	54°	134
UC.142	GCCTATCATTTTGGCAGCTT	56°	CACGTTAGAAGCGATTGCA	55°	107
UC.143	CTGGTGCTTTAACATGGGGT	56°	TTCCTGCAGGCTTTCTCCT	56°	100
UC.144	CCACAGGACAGCGTTTTCT	55°	CATTGCAGGCCGTGTGT	56°	97
UC.145	GCGTGGATGGGAATTTCTA	55°	TCTCGGTTATTTCACAGGCA	55°	102
UC.146	ATGCCACCGTATGCAACA	55°	TGGAGGAAATTCGACATCTCT	55°	127
UC.147	CGTCCTAGGCCTGTTCAAAT	56°	TGGGAATGGAATTTTCCTGA	57°	122
UC.148	GCCTACTTGCACTGGTTCCT	56°	AAAGCATCAGGCAGTCACAG	55°	98
UC.149	TGCCTGTAGAAACCTGACCTT	55°	AGATTTCCTGGCTCAGTGCT	55°	86
UC.150	CTCTCGCAAAAAAGGGCTA	55°	TCTCTATGCTCTGTGAAGCGTA	54°	72
UC.151	TCCGAACCTGGAACCACTT	57°	ACCTCGGGTATGGTGAAAGA	56°	100
UC.152	ATGCCATAATGCCTCTCTGAA	56°	TGGCAGATTATCCCTGTTTCT	55°	92
UC.153	TTCCCCCTCATTTGCTCAT	57°	GGACAAACGTAACCAAGACGA	56°	101
UC.154	TTGGGGCCACCAAATAT	53°	CAAGCAGTGATTAACATTCACA	53°	113
UC.155	CCCAAATTTTAGCGGCTTT	56°	CCTTTTTAACCACAAACCGAA	56°	113
UC.156	TCAGAGCCAGCCAACAA	53°	GGCACTAATTACATAAATGCCT	52°	91
UC.157	TGGGCTCGATTAAACCGT	55°	TTTACTCCGTGACGTGCAAC	56°	119
UC.158	TTGTAATGAGAGCGGCTGAT	55°	GTTTGCGCTAATCACCACAA	56°	109
UC.159	GCAGTGGTTCCTCGAATGA	56°	TTCACCCGTTTAAGCCATAA	55°	120
UC.160	GGCTTCAATGCACTATTGCA	56°	AAACCCTCCCTTGCTGACA	57°	95
UC.161	AAGCTGAACTGAGCGGAATT	55°	TTGTTCATTTGGTGCCCAT	56°	87
UC.162	GGCACAACCATCAGACGA	55°	CCCAAAACTCCCTCTTTGTT	55°	128
UC.163	AGTGATGGAGCCTTCAAAAGA	55°	TCTCACCACTCCTTCGAACA	55°	117
UC.164	TTCAAGTTACTGCAGCCCAA	56°	CAGTTAGCTCAGCCAGGTCTT	55°	113
UC.165	AGGCTCTGAGCCTGTGAACT	55°	CACGAACAGGGGAGCTTT	55°	105
UC.166	CCAGAGCTGTTTCCTGGATAG	55°	TGCGCCTAGCATTGGAA	56°	106
UC.167	TCACCCCTCCAGTCTCAA	53°	TTGAGGTACTGATGTTCAGTGA	52°	100
UC.168	TGGAGGATTAGTCTCTATGGCA	55°	CTATGGGTCAGTTGCAAAGGA	56°	110
UC.169	AGCGTCCGCAGGAACTTA	56°	TTCTTGAGGCGGCAGTATT	55°	98
UC.170	CAAACACAGGAACAAAGCAAG	55°	TGCAAGTTGTCCTTGTGCAT	56°	121
UC.171	CACAATCCATCATGTCTTGCT	55°	GCAGTTTTGTTGACAAGTGCT	54°	106
UC.172	CAGGCAATAGCTAGGGATCTC	55°	GGTGGGATTCCTAATTGCA	55°	129
UC.173	TGTGAACTAAGTTATTGCTGCA	53°	GTCATGAAAACTCCACACCA	53°	90
UC.174	CCATGGAAGTCGTTCTCAAGA	56°	GTTATGCGAGGTCTCACCAA	55°	118
UC.175	CATACTTAATGGACGACCCTCT	54°	AGAACAGACGGCATTCAGTAA	54°	71
UC.176	TGATCATTATGCCACCAGCT	55°	TTGCAATTAGGGTGCAGTTAA	55°	88
UC.177	GGTGGAAATTAGCAGGCAGT	56°	TATGGCATTAACCTCATTTGCT	55°	101
UC.178	CTCTGGGAAAACTACACTCCAA	55°	CTTCCCAAAGCTGCTGTAAA	55°	118
UC.179	AGGGGAAATCTCCAGGCTT	56°	GTAGCTGTTGCCTACACAGCA	55°	92
UC.180	TGATCGTGTCTCTTGCCACA	57°	GTCACAACAAATGCAGCCAA	57°	112
UC.181	TCGCACTAAGTGCCAAATGT	56°	TTGCTCTATCCCTCTCCAGAA	55°	123
UC.182	TACTGGTGCACAGCATGAA	53°	CAAGTCCCTTTAAGCCATTC	53°	75
UC.183	AGAGGCACCTGGAGACATCT	55°	TCTGTGCCAAGGTCTTTGTG	56°	107
UC.184	ACGGGATATCTCTTTATGCAA	53°	GTATGCAGAGCACTGAAATGT	52°	168
UC.185	CAGGTGACCCTCCTCATCA	55°	CTGCCCTGAATTCACTCTGA	55°	125
UC.186	CATATCCAACCAACCATCCAT	56°	GAGGCCTTCGTGCAGTTT	55°	104
UC.187	AACCCTGTGCACTTCTGAACT	55°	CAGTGGCTTGAAATACCCAGT	55°	108
UC.188	TACCTAGAAAACCTGCAAGCA	54°	CGTGGTGTGTCTATTTGTAGGA	54°	90
UC.189	TTTCAGCGTCATGTGACCA	56°	CATGCTCGGGAACCAAA	55°	108
UC.190	AGCTCCGAATCAATGGCTT	56°	CGCTTAACTACAGCATGTCCA	55°	98
UC.191	AACTACAAACCAGCAACCAGA	54°	TTAGTCAGCCAAGCTTGACAT	54°	73
UC.192	CAAACTGGGCCCAGTTTTA	55°	AGGGAATTTGCATTTCACAGA	56°	116
UC.193	CTGAAGAAGCAAGGCTGCT	55°	TTGCCTTTAGTTTCAGAGGCT	55°	102
UC.194	CAGGAGGCATCTAGCTCCTT	55°	CCAGGCACCAAAACCTACA	56°	89
UC.195	AGCTCATCTGTGGCCCAT	55°	AGCAGTGTCCTGAGGGTCA	55°	114
UC.196	TGGCAAAATGAATAGCATCA	54°	AGCCCAAAAGCGTGAAAG	55°	91
UC.197	TGTTCCAAGGCTCTGTCAGA	56°	TTCCTACTGCATTCGTGCAT	55°	84
UC.198	TTATGCATCAAGCTGTGCAG	55°	ACAGCTGCAACACGTACTCA	54°	108
UC.199	CAGGGGCCCATTTCATCT	57°	GCAAGCTCCGTTGATTGGTA	57°	105
UC.200	CTGCCTCGCCATACTAATGA	55°	CCTAGAAAGGACCTGTCCTGA	55°	105
UC.201	CATCCCATTTGCTGCACA	56°	AGCAAGGGTGAAACCAATCT	55°	98
UC.202	AGGAAGCTCAGCTGCTGTCTA	56°	TAGGCTTGCTAGCACACTTGA	55°	98
UC.203	GACCTCTGAACTCTTCACCCA	55°	TGACGACAGGCAAGCAAA	56°	88
UC.204	GGAGGGAAAGGATCCTAGAT	53°	GGGAAATCAGGTTAACTTAGCT	53°	103
UC.205	TATTGACCGGGTCTGGTGA	56°	AGAGCGACATGGATGAGACA	55°	106
UC.206	TCCTGATGCAGCCAAGATAGT	56°	AATGTTGGCAATCTGATGCA	56°	132
UC.207	CCCTTTTAAAAGCCACAGCT	55°	TGACTGGTCTTCCCTGCAT	55°	100
UC.208	TTAACCTAGGACCCATTCATTC	54°	TTGGGGAAGAATACACGAAGT	55°	119
UC.209	CTGTTCAATTTTTTCCCCCA	56°	GAGTTTTTTCCAAGAATGTGGA	55°	104
UC.210	GCTTTGGAAGGCAAAGATGT	56°	CCTCTGCTTTATGAGACTGCA	55°	142
UC.211	CTGTTCTGCTCAAGCACAAAG	55°	CATTGAGGAAGTGTCACTGCT	54°	115
UC.212	TGTGAAAGCGTCGAGGTCT	56°	CTGAGTGCCTGACATCTTTTC	54°	76
UC.213	TTGGATAGCGACCGCAA	56°	AGGGTGCTATAGACGCACAA	55°	105
UC.214	ACCCTTTTCCGCCTCATC	56°	TGCAGCCGACTGATTAGTCT	55°	98
UC.215	AAGCGGAGAATGCCTTGA	56°	AAGAGCTTGCTTTCAACCTCA	56°	113
UC.216	ATTGTACGCGTGTCACCAA	55°	TGGGTCATTGTAGGCACAGA	56°	114
UC.217	TTGTGGCTTTGTGAAGGGT	55°	ACAGGCGATTTGCTCTTTG	55°	95
UC.218	CATTCCCATCTGCCAATCT	55°	GAGCAGAGAGTGCAATTTGCT	56°	103
UC.219	GTTTCTGACAGGCAATGCAT	55°	CCATGAAATACCCTTTTGGAA	55°	135
UC.220	TTGCCTCCTTCCAGAAAGTAA	55°	TGCCTTCGTCCTAAATTTGTC	56°	121
UC.221	AAGCAGACATTGGGGACAA	55°	TGTAATCAGCGGGCTACATG	56°	109
UC.222	TTGGCCCAACTCCATTCT	55°	AGGGGGATTTGTATGCTGAA	56°	125
UC.223	CAGGACTGGTGAGAGGGAAT	55°	GCTCATCATGACGTTTCCAGT	56°	91
UC.224	TGGTTGTGCACGCTTTATTC	56°	CATGAGGCATTAGCCATGTG	56°	118
UC.225	TGCGTTGTCTTCCCTAGACA	56°	CGAGTTACTGCAGGAGTGAACT	55°	136
UC.226	GCCTGCAATTAGCATATTTC	52°	TGCACATGGTACTAATGAGGT	52°	122
UC.227	TCCAGCAGCATGGTTACATC	56°	ACCATCAAACGCAATTAGCA	55°	137
UC.228	GCACGCTGCCTTTTGAA	56°	GGAAACAAGCACTTGGCAT	55°	125
UC.229	GTGAAAATTGTCACTGTCAGGA	54°	TGCCTCTCATGTCTGACTTCA	56°	126
UC.230	CTCCTGGCAAATATGGGACT	55°	TGAGAAGCAGGTGCTGGAGT	57°	77
UC.231	TGCATGTCAGCAGAATTCA	53°	GACACTTATTTTCATTCTGGGA	52°	173
UC.232	AGTTCTTGGCGCACCAAT	55°	GATTGGCGAGATCTTGGCT	56°	94
UC.233	TGAATGTGGCTTAATCACACATC	56°	TAATTACCCAGCCAGCGTT	55°	99
UC.234	TTAGACTCTGCCTGCACCAA	56°	TCCAAGCTCTTGATGTGATGA	55°	64
UC.235	TCAGAACACCTTCTGTCGCTA	55°	GATCTCCTCAAGCTGCTTACA	54°	108
UC.236	TATTCACACAGACTCGAGGA	50°	TCAAACACTGATGTAATGCAG	51°	79
UC.237	CTAGATCATGGACCAGCGAA	55°	CTCATCAAATCTGCCCCAT	55°	111
UC.238	CAATGGCTCAACAGAGGAGA	55°	AGAACACTCGAGCCTGCAA	56°	113
UC.239	AATCCCTCACACAATGCCTT	56°	ACCTCCATTTTCCTGCAATC	55°	107
UC.240	GATGAGTGAAAGTCGCCACA	56°	TCTGCCTGCCATCTGTATACA	56°	112
UC.241	AAGCCTGGGTGCGTCTAA	55°	TTGCCTTAACGATGTGTTTCA	56°	141
UC.242	ATGCAGCGATCAGCAGTAAG	55°	TTGCACCATAAGGGCCATA	56°	127
UC.243	CTTTGCTGCCAGCAGCTA	55°	TGGACCCTGACTAGGTCTTATG	55°	120
UC.244	ACGCAAGCCGAATCAATT	55°	TCCCTGGGAATTATGTGCA	56°	123
UC.245	TTCCCCTTGGGTGCTCT	55°	TCTCCGCTTATCTTTCCCAT	55°	113
UC.246	AGAATCACCCAAGTTTCCCA	56°	GAAAGGCATCCAGAGAAGGT	55°	104
UC.247	GCGGTATCGATTGATCCTG	55°	TCGTAAAGCACTGGGCAA	55°	133
UC.248	TTCTGCTGGGATCCCATTA	55°	AATGTCCCCTGCCTCAAA	55°	108
UC.249	GGAAGATTTCAGCCAAATGCT	57°	TGCAGTTGCCAAGGTAATCA	56°	118
UC.250	CATTGCTGGGAAGAATTCCT	55°	CACAGTTAAGCCTATGGTTTCA	54°	87
UC.251	TCCCCCAGCACTCTGAAT	55°	CACTGAGTGGACTTGCATTGA	56°	105
UC.252	GCTCATCACAGGACCCACA	56°	AAGCCCAGCCAATTAAGGA	56°	97
UC.253	ACCTTGGACCCTTATAGAGCA	54°	GATGTCCCATTAGGGAAGACT	53°	108
UC.254	GCTTTTGTAGCTAAGCCAGCA	56°	CAGAGGCTTCAATATCCAACA	54°	102
UC.255	TTGTTCCAGGACCAGTAAAAAG	55°	GAGCCTCTTTGATGTGGGTT	55°	85
UC.256	GGTCCACCTTCTTCAAAGAA	53°	TGGACAAGAGGTACAGGGTT	53°	68
UC.257	CCATTGCTGTCACTGATGAAC	55°	GCCTGAAAATGTCTGTGTTCTG	56°	100
UC.258	ACGATCTAGGTCATGGCCTT	55°	TCCCCGGGAGAAAATGTA	55°	91
UC.259	GTCCAGGAGTTTGATGCTGA	55°	TCTGCTATCACAAAGGGAGCT	55°	92
UC.260	GCTGGATGGCTGGAAGATA	55°	CTCAGAGTGACTTCCCCAGTT	55°	124
UC.261	ACAGTGTTGGCTTCACGCTA	56°	AGAGGGATTGTGGGTGGAA	56°	135
UC.262	AGGCTGAGGGTTCCTAATGA	55°	TGGTAATTGTTGCACCCTCTT	56°	110
UC.263	TCAGGCAGTGAGGCATAAAC	55°	CGAACGCCAATGACCAA	56°	99
UC.264	AACGTCATGGTGGGCAA	55°	TTATTGCTTTTCCCCCTTTTC	56°	102
UC.265	ATCGCTGTGCTCCTGTGA	55°	CTTTGCTGGTCATTACTCCACT	55°	117
UC.266	TGGAACGCTCATCTGGCT	56°	CTTCTGCCAGCCTCGTTT	55°	107
UC.267	ATGTTCTGCCAAGATGGGTT	56°	GCCTTGATAGCTGCAGCTGTA	57°	119
UC.268	GTGCATGCAAATACATGTCAA	54°	GCTTTGGCTGTTCACAAAATA	54°	97
UC.269	CTGCCACCAGTCCTTCAAAT	56°	TCGACTGCTTTTTCGTGTGT	56°	101
UC.270	TGGCACATCTGGACGGAG	58	GACCTGCTAGCGTCTGCAAG	57	86
UC.271	CAATTGCTCTCCTCTGCCAT	57°	AGGACACGGATGAGCTGTCT	56°	79
UC.272	TGTCAAAGCTATATAAATTAGCAT	49°	CTATAAACTGTTTCAGCCCA	49°	57
UC.273	TATTGTGAGCCTGGAGCAGA	56°	TGCTGCCACTTAATCTCATTT	54°	110
UC.274	CTGTGAACGCGGCTCAT	55°	TGCTGGAGGATGCTAATTGT	55°	90
UC.275	AAGGATGAGAGAGGAAGGCTT	55°	CACCACAGCTTCTACCCATCT	55°	95
UC.276	CCTTGACAACAGTCCCGAA	56°	CCATGGCCGAAATGACTACT	56°	109
UC.277	TCGTGCAATCCGTAATTGA	55°	CTCATCATATCCCTGGCTCA	55°	124
UC.278	GATAGATTCGCCTGCCTGA	55°	CACACATAAGCTCATCGCAA	55°	102
UC.279	TGCTCACAGGAACTTCACTGT	55°	TGCAGCACTGGGAATTTACA	56°	133
UC.280	CTGGAGGTTCTTCAGATAACTC	51°	TGTCTGATCTGGGTCAATTT	52°	67
UC.281	GGAGGCAGAGAGGTTTCAGA	56°	ACAGAAGCAAGTCACCTGTCA	55°	117
UC.282	TAGCGCCGTCATTTTCAA	55°	ACAGTTGGTCGAGGTTTTCAT	55°	111
UC.283	AGCAAGTCTAATGGCGCATA	55°	CATAAAGGCTTTCCGCCA	56°	108
UC.284	TAAAGACCAAGGTGACTGCTT	53°	ATGATCCGTATATGAAGCCAA	54°	95
UC.285	TTGCAACAGGTACCGTTTTG	56°	AAAACCACTGTCTCCACATGAG	55°	96
UC.286	GCATGATTTACTTCGGATGGA	56°	TGAAATGAGGCAAGGCCTT	57°	94
UC.287	GTGCTTGATGGGAACAATCT	54°	TCCCGCTGTGTGTGTTTAAT	55°	57
UC.288	TTCAATCCACTTTGGCATCA	56°	ATCACCCTCTCCAATGAATGT	55°	131
UC.289	AATTACAGCTAGAGGCAATCCAG	56°	AACATAAAACCCTTTGCAAACA	55°	92
UC.290	TTGTAGTTGCAAGCTGATGGT	55°	TGTAATTGCAGTCCTCTGCTG	55°	72
UC.291	TGGCCTGCATTTTCTTGAT	55°	ATGGCTGCCATATAACCCA	55°	116
UC.292	GCACTTTGAAAAACCCTCCA	56°	CCTCTCCCTGGGGATCTAATT	57°	96
UC.293	CTCCATTTAGCACCTGAAGGT	55°	TCCCTGCAACTGGAGAATG	56°	98
UC.294	CTCATCCGAGTGTGTTAAGCA	55°	TGGCATCATTAGGGAAACAA	55°	114
UC.295	TTCCAGCGATCAGGGAGA	56°	TCAAGGCTCAGCAGAATTCA	56°	112
UC.296	TTCCCAGTGGAAAAATTCTG	54°	CATCCCTGTCAGAAGTTGAA	52°	77
UC.297	TGATGCGCGGTAACCTTT	56°	GGCTAGCCAAGCAGCAAAT	57°	96
UC.298	TAGCTCCCTCCACTTGATTCA	56°	GCTGTCAGCTGGGGAATAGA	57°	119
UC.299	TTTCTTGTCTCTCCCCAGCA	57°	ACGATGCGCTGCCTCA	57°	100
UC.300	TCTGGAAAGAATGGAAGGGA	56°	CTTTCACCTTGCCAAGAGCT	56°	106
UC.301	CAGGGCCCATAAAGCAAAT	56°	GAAGCTGCCCCCTGATTTA	56°	97
UC.302	AATCGCAGGCAAACAGCT	56°	TTTACGGGCGATTGAACTAA	55°	119
UC.303	TTCATGGAGGCGGCTATT	55°	TTTCCGCGCAGTCATTT	55°	120
UC.304	TGAAATTCACGGCAGGATTAC	56°	TGCTCGCTACACGACGTAA	55°	112
UC.305	AAGCCTGGGCCAATTAACA	57°	GTCTGCTGCTCAACAGCTGA	56°	107
UC.306	ATTGTGCCTGCAGGCAA	56°	AGCTGTCAGTGGGGGTTAAT	55°	109
UC.307	ATATCCGCAGGAAACAAGCT	55°	AAGGGACTCTGTGCTCGTAAA	55°	99
UC.308	AAGAGAGAGGCAAGGCAAAT	55°	ATTACAACAGCCGCTTGCT	55°	100
UC.309	AATTTGCCAGGGGGTGAA	57°	GATCATCATTTCCCCGGAT	56°	108
UC.310	TTTGGTTTGAAAAAGAAGAGGA	55°	TGTTTAAAATGCCACACCTCA	55°	53
UC.311	TTCAGGAACCAAGGGTGTAAA	56°	TCCAACCAGCTAAAGCCCT	56°	119
UC.312	TGGCTGCTAATAAAATGGCA	56°	AAGCCCACAGCAAAACACA	56°	114
UC.313	ACTGAGTTCCAGTGTGCACAG	55°	TGGACAGGATCTTGAAGGCT	56°	53
UC.314	TGGTTTATGCGTTTCAAGCT	55°	TGCAAACTGGAGCACAGTG	55°	95
UC.315	AACCTTTTCCATTATGGTGGA	55°	GAAACGCTACAGCCTACCATT	55°	84
UC.316	GGATGTGTTTGGATTGTGCA	56°	GTGGCTTTGAGCTTCTGACA	55°	118
UC.317	ACTTTCCACCTTTTGCTGTCA	56°	ACAGACTGGAGTTCGCGGT	57°	61
UC.318	CACATATGGCCCTGAAGT	50°	TGGAGGGAGTTGTACATTATG	51°	71
UC.319	CCAACGGCTGGGAAATCT	57°	TCCCTTGTGTTTCCGCAA	57°	70
UC.320	TCTTGGGGGACATGTTTGT	55°	TGAGCCTGCTTTATTGGTCA	56°	120
UC.321	TCTGGGCCTCTCTAGTTCCT	54°	CCTGTACTCCTAACACGTGGT	53°	146
UC.322	CATTAGGACCCACACACTGT	52°	TGGCTCTTTCACTAGGTACCTA	52°	79
UC.323	GTGTTTCCAAATGAGCTCACA	55°	AGGCGGTAAGTAATTTCAGCA	55°	80
UC.324	GTCCCAGCTCGGTGAAAT	55°	ACGCGGTTTGTCTGCAT	55°	103
UC.325	TGCCAGGAAGGGGTTTT	55°	ACAATGGGACCATGAAATCTC	55°	72
UC.326	TTGTCCTGACACCGTTTGAA	56°	TACTGGTCGGCAGAGACTTTC	56°	100
UC.327	AACCCCTGATCCACAGCTAC	55°	ACTAAAGAGCGGTCCTTTTGA	55°	102
UC.328	GAAATAGGCGGAAGTCGCT	56°	AGCGGAGCACTGTCACAA	55°	101
UC.329	TAGGGGAATGAAGCCAATTT	55°	AGGTGATTTCCTTCTCATTGT	52°	87
UC.330	TGATTACCGCCGTTTATCAG	55°	CGTAATCGGAATGGGCAT	55°	101
UC.331	CACTGGTTTCCTGCTCACTCT	56°	TGCCTTTTCTCCTTCACAGTC	56°	110
UC.332	CCAAGGCGGCTCTAATACTG	56°	AACGTCTAAGCTTCCAGGGTT	56°	148
UC.333	AGCTCCTGGTACAAGCCACT	55°	CAGTTGGAACAGGTGTTTGGT	56°	89
UC.334	TGGGGCCACTTTTCATCT	55°	GTTTCTGCAGTGCAATTGGA	56°	100
UC.335	CCACACAAACCATTGATCATC	55°	TTGACTGATGGCAGCAGAAG	56°	105
UC.336	TGACACTCTCTGGAGGCAGA	56°	TCGCTCCCAATGAACATATG	56°	116
UC.337	TTAGGCAGACCAGATTGGTA	52°	GCACTGTGAAGCCCATTGT	56°	79
UC.338	AGCGACAGTGCGAGCTTT	56°	GGAAGGATTGAGTGAGCCTT	55°	118
UC.339	CGACGCCATTACAGGAATG	56°	AAGATGGATTGGCCGCAT	57°	90
UC.340	GACAGCGAATTCATTCCGA	56°	TCCCAACATTTTAATGGGCT	56°	91
UC.341	GGAAATTGGCTGACAGCAA	56°	CTTTCTCCAATTCCAGCGTC	56°	79
UC.342	ACAAGTTGGATTGGCCACA	56°	TCGGAACGGACAAACCA	55°	79
UC.343	GACATGCTCTCAAACTGCAGA	55°	TCTGGATACTGGCTTTCTGGT	55°	121
UC.344	TCCCTGCCTATAACATGCAA	55°	TTAAGTCCAATCCGCCGTA	55°	90
UC.345	CGATCCGAAATTTCCTCCA	57°	GAATCCCGATTCCCTGGT	56°	97
UC.346	GGATTGCGTCGCTCTGA	55°	TAACAGGCAGCGAGCACAT	57°	87
UC.347	TGGAATAAAGAACACCAGGAGTC	56°	GCAATCTTCCCTCAGAACCA	56°	111
UC.348	TGGTTCCTGCTATCAGGAGAA	56°	TGGCACTGTAAACTCAGTCTCA	55°	142
UC.349	CATGCTCAGCAAATTGCTAAC	55°	CTCTCAAAAGCATGCACCAA	56°	108
UC.350	ACGGTTGCTTTTGCAGTTAGA	56°	GTAACGAGGTGCAGGCTATG	55°	123
UC.351	CAGCTCTCATGCTTGCGAT	56°	CATGTCAGTGCACAGCAAGTT	56°	97
UC.352	CTGGTTCATCACCACTTAATC	51°	CGTGGGTGCAAATCTATTT	52°	75
UC.353	CATGCCAGATTCATAGGTTTCT	55°	AGAACAGGAAGCCAGATGGT	55°	119
UC.354	AAACCACCCATAGGGGTTTC	56°	TGCTGGCAGCTCATCAAT	55°	108
UC.355	TTGGATTGCACATCCACACT	56°	GCATAATAGGGGCAGTGAGTG	56°	106
UC.356	ATGATGCACCTCTGCTTGCT	57°	TTCATTAGTGGCCCTCTCAT	53°	107
UC.357	CGTTAGCTCTGCTGTAGGGA	55°	CAGCTGACCTGCTCTGAAAA	55°	81
UC.358	ATCCCAGGTGTAGGGGATAA	55°	GTGAATCAGTGTGAAGCCTCA	55°	129
UC.359	GAGACTTGTGACATGCAAGGA	55°	GTGGTTAGCATTGCCGCTA	56°	115
UC.360	AAGGGAAAGTTCATGAGGACA	55°	GCTCCTTTCTGTGCAACCA	56°	108
UC.361	CAACACAAACACCCAGCTGT	56°	TGCTCATAAGTGCAAGCTGTC	55°	64
UC.362	GTGTGCTGCCTTTGAGCA	55°	CCTGGTTGCCATAGCATCTA	55°	111
UC.363	AAGCCACATAGGGCAACAA	55°	AGCCAGAAGGTGAGTGTCTGT	55°	74
UC.364	CACAGCATGATGAACTGAGT	50°	AACACTCTTGAATAGCTTCTATG	49°	104
UC.365	TGTGATCAAGGAGGGGACA	56°	TTGGGACCTAATTGGCTCA	55°	116
UC.366	TACCGTCAAGTCTGCAAGGT	55°	TCCATCTGGAGGAGGCAA	56°	91
UC.367	GGAGTGCTACATTGTTCAGCTC	55°	CTTAAAAGCCGTGCAACACA	56°	148
UC.368	GATCTGGTTAAGGTCCCCTGT	56°	TCTGTTGCCTGAAACCTCTGT	56°	85
UC.369	TGGGAACAGCTTTTGTGATC	55°	TCCCCAGTGAGCTGGGTATA	57°	120
UC.370	GATTGGATTAGAGGGGCAAA	55°	ACACGCCATAATACGCCAA	56°	89
UC.371	AGCAGTGCCCCTTGTACAA	55°	CTCTGTAGGAGGGAGAAGCAA	55°	109
UC.372	ACCAGGAGGGATGATCCAA	56°	CTGCCATTTGGAAATCTCAGT	56°	117
UC.373	GCCATATCCCTTCTTGTAGCA	56°	TTTCCCACTGCGACACAGT	56°	124
UC.374	TTGCTGGCATTCATTAGCTG	56°	CCATAATTTTATCCCTCTGCAA	55°	71
UC.375	CCCTGAAGAAAATGACATGGT	55°	TTCTTGAAACCCACTCAATTG	54°	99
UC.376	CTCTAATGGGTCTGTGCCCT	55°	CCACGTGCAGAGTCTTGATC	55°	105
UC.377	TGCATTAGGAGATGGTCTGCT	56°	ACCCATTCAGCACCTTTATTG	55°	121
UC.378	ACCTTGCTTGTCGGACCA	56°	CATCAGTAGGGGGCAGGTTA	56°	107
UC.379	ATGAGCGCCACGGAAAT	56°	CTGCGAATTTTCTGCTCCTA	55°	90
UC.380	GATGATGCCATTAAAACTGA	50°	GAGGTTGCAGTTAATGAGTTC	50°	66
UC.381	TTCAAGTGTCCAGGCCAT	53°	CATTAATTCCGACAAGGAGAG	53°	62
UC.382	GAGCTAGGCCTTTTGTAGGCT	56°	TGACATTCAGTGGCAGTTTGA	56°	60
UC.383	TCTCTCTGCGGCCGTTTA	57°	TGCCCTAAACAATGTGCATC	56°	99
UC.384	GAAAGGCCCATTCATCATG	55°	ATGCACGATGGTAAAGCTGA	55°	124
UC.385	TCTACCACAGCAGCCTGCT	56°	TGCAGCCACACAATATGGTA	55°	69
UC.386	AGCAGTGTGTAAAACAAAGTG	49°	AACCCTCTAATGAACACATTT	49°	92
UC.387	AAGAGTTACCCGCAGGCTAA	55°	GTTGAGAGGTCCAGGACTGA	54°	116
UC.388	ATGAAGTCATCAGGCATGGA	55°	TCACAGTCTATCGGGCACAA	56°	108
UC.389	CTCTAATCTTCCCCTGCCAGT	56°	CACTGTACAGTTAAGCCAGGCA	57°	120
UC.390	TTTCAGCCTGCAAGCCTC	56°	GTGGAACACAGCATTACAAATC	54°	106
UC.391	TCGCCTATAAATGAGAAGCGA	56°	CATTGCTGGTGGCAATTTG	57°	92
UC.392	TGCTTGGAATGGCTGCTT	57°	GCATGGCTCCTTTATACCACA	56°	90
UC.393	TGTGTGCCTTATGAAATGCTG	56°	GGTTCCGATTGACAGATTGA	55°	111
UC.394	GAGCATGTTGAAATGTTTGGA	55°	CAGAGCTGGCGGCTTTTA	56°	73
UC.395	GGGAAAAGAAAAAGTCCAAGCT	57°	GAAAATGAGCGCCTACGCT	57°	100
UC.396	ATGGCTACATGGGCCATTA	55°	GCTGTGCAAGATGCACCA	56°	108
UC.397	AGGGGTCTGTGGCTCAAAT	56°	ATGACTCCCACCAGGACTTC	55°	115
UC.398	GCTGCACTGCAGAGACACAT	56°	ACTCCGCTCCTCACATCCT	56°	83
UC.399	TGCCCTATTAGGGTAAGTTT	50°	CTGACAATTAACAAAAGCTTC	49°	87
UC.400	CATTATCCTCCCCCGTCATA	56°	TCTCCAGCACCTCTTAGTGGA	56°	106
UC.401	ACAGAAGGTCAGAGTGAGACT	49°	GTGACATATTGGGTCAGTCAT	51°	83
UC.402	GGCTGCAGCTGGCAATAT	56°	TGACATTTGGCAGTCATTTGA	56°	101
UC.403	AATTAGACGGGCAGAAAATCA	55°	TACGCTTCACAGAGCGGA	55°	88
UC.404	GCTTCAGAGAGCGGTGAGAA	57°	GGCTTGATCAGATGTTGGCT	56°	109
UC.405	TGCAAGGCATTTACATAATCA	53°	CAGAAGGATCACTAAAGCACA	52°	105
UC.406	AGGATTTGCCTCTGAAGCA	55°	GGACTGTGCTTAGCCACAAA	55°	105
UC.407	TGCAGTATGTGGATGGAGGA	56°	CCTCTGCTTTGGATTTCGTT	56°	114
UC.408	ACTGGTCAGACCACTGTCCTT	55°	GACACGGATCTCAGCCAAA	56°	93
UC.409	CTGCTAATTAGTTTCCTGCAA	52°	TGCTGAATCTTATTGATCCAG	52°	117
UC.410	ATCACGGGATGGCTCATTA	55°	AAACGCATTGGATTAGAGGAT	54°	73
UC.411	CTGAGATTCCAGGTTCTGGTT	55°	GAAATGCTGGGTGACAAATG	55°	118
UC.412	GAAGACAGTGGAATCGGTGTT	55°	AGCAAATCCTTTGCTTTGCT	56°	106
UC.413	GGACTCGAGCCAATGGTAGA	56°	GAGGACTTCAGCAAGGTGTCT	55°	89
UC.414	CCAGAGGCTCATCTTGGAAT	55°	CTGCCCCCTTGTACAGAAT	54°	116
UC.415	CTTTCAGGATGCAAACTCCA	55°	AAGGAGGCGCAAATGAGTT	56°	100
UC.416	AGAGCTGCCACTGCCATAA	56°	TCACCCAAATGAGCTCGTACT	56°	95
UC.417	CAATCGCTGGATTCAACCA	57°	GCAGCCATGAAGAAATGCA	57°	93
UC.418	GAGTCATACCATTGCCTCCAT	55°	GGATTAAGGATTGTGGAGCAC	55°	96
UC.419	AACTGCGACTCCTGCTGTT	55°	AGTTGATGGGCCCAGAAGT	56°	98
UC.420	TGGTACTGCGAGCAGTTCTT	55°	GCAACACCTTACAGATGTGGA	55°	107
UC.421	CACCAGGGACAGTCAACCAT	57°	ACCCAGTGGATATGCAGATGT	56°	106
UC.422	GGTTCCCTTCGGAAACTGT	55°	AACCGGGAGAAAAGGGTT	55°	72
UC.423	CTTGATGCCAGGCATTCAT	56°	TAAGCAGAGGAGGCACAAAA	55°	62
UC.424	GTTGGCTTTTGAAGGCAAC	55°	ATCCGCCTGTGATTACCACT	56°	81
UC.425	CAAAGCATTTCCTAAGCCCT	55°	CCAGCCTGTGTATGCACCTA	56°	120
UC.426	CCCAGCAGTTTTCTGTTCTG	55°	AGAGGCCTCTGGGAGTAAAAG	56°	113
UC.427	CACATGCGTAAAAGCGAGTT	55°	AAGATCTGACGGTTTGGGTT	55°	83
UC.428	TCGCTGCTGAGCTGAAACT	56°	TTTGGGGGGGATTAGAGTT	55°	116
UC.429	GCTGGAAAACATGCTGAACTG	57°	CCAAGGCTGACAGAAACATCA	57°	97
UC.430	CTGCCTGGTAATAAGCCTTCT	54°	TCATTCATCCAGATCACAGCTA	55°	68
UC.431	TACGAGAAAATGCATGCCAA	56°	CAGATGCACAGCCCAGAA	55°	70
UC.432	AGAAACTGCAAGAATGCTCT	51°	CATGAGTGAACGAAAGTCAT	50°	94
UC.433	AACGGCCAAAAGGCTGT	55°	AGCCCAGCTTTCATCTCTATC	54°	104
UC.434	AAATGTTGGCATAGATGTCA	50°	AGGATCACAGCTTATTGCTT	51°	75
UC.435	CAACCTTGTCAGCAAAAGCA	56°	CTTCGACAGCTGCATTCATC	56°	128
UC.436	TCACTCAGCTCTTTGTCCGT	55°	CTGGATTTTCTGATTGCGGT	56°	110
UC.437	ACTTTCTGACCTTTGCAGCTT	55°	CATGACAGGCAATAATTTGGT	54°	118
UC.438	AGCAAGGAACACTTGAGAGCT	55°	TGCCACTTGTGTTTATCTGCA	56°	67
UC.439	GATGGAATTTATTGAGCCGAA	56°	ACTTCTTCCCAAAGTGCAAGA	55°	65
UC.440	TCGACAGAGAATATTTGGCAGT	55°	TCCATCAAATATGCATCCCA	56°	65
UC.441	TCTGTAAAACAGCAAACAGGA	52°	AGAAGCCTGACATCAGATGA	52°	140
UC.442	TGTTCAGTGGTGCTTTTCAGA	56°	TCCTCCAATCAAATGTTTCCA	57°	99
UC.443	TCCATACAAGGTTGCTGATGA	55°	CCACGTATGTTACCTCACCAA	55°	114
UC.444	TGACCATGCTCGGATGAA	55°	GGTTGCCATGGCAAATCT	55°	116
UC.445	GAAATGGTTGTTTGCTGAGGT	55°	GCACAAAATGCAAAGCACA	55°	101
UC.446	GAAATGTTCGCCATTTTACCA	56°	GCAGATGGGTGCTACTTTGTT	56°	104
UC.447	CAATGTTCCCACAGAGCTGAT	56°	CACTTCCTTTGCAATCCAAG	55°	108
UC.448	GCTAATCCACAGTGGCTTCA	55°	CATTTCTCTGCAAGGGACAA	55°	76
UC.449	GCTGGATAATGCAGTGCTGT	55°	CACTGCTGAGGCTTGCATT	56°	104
UC.450	AGGGCCCAATTAAGAAGACA	55°	CTCCATAAAAATTCCAGGCAT	55°	138
UC.451	TATAATCCATCACGCAAGGCT	56°	TATGAGCTCAGCTCACATCACT	54°	109
UC.452	TCCGTCTGACAATAGCGTGT	55°	GCAGCTGTTTGCTCTGAATC	55°	87
UC.453	ACATGACAGGTGCGATCAATA	55°	ATATCACTGTCCGTGGTGCT	54°	69
UC.454	TCTAAAGACAGGATGGCTCGA	56°	GATGCCGTGATCATGGTTT	55°	103
UC.455	CACACTGGAATCAAAGGTGAA	55°	AGTTTCACTTCAGCGTGATGA	55°	106
UC.456	GCTGTGTCCACTGAGGCTAA	55°	TGGCTTCCGGTAAGGTCA	56°	109
UC.457	TGCAAAGGGCCACTCTGTA	56°	TGGGAAGGTTGTGATCTGGA	57°	124
UC.458	ACGTGGAGCTGGAATGGTT	57°	AGAACGGCCTCTGAAAAATG	56°	93
UC.459	AGGACCCGAGTGGTGTTATC	55°	AGAGCAAGGGGCTTCCAT	56°	103
UC.460	TGACTCGACTTGCGTAGGAA	56°	TGCCTTCGTGATTTTATTCAG	54°	89
UC.461	CCTCACTAACTGCCCTGGTT	55°	AGGGCCAAAACGATTAACAC	55°	120
UC.462	ACGAAGTCAGGGCTGTTTG	55°	CAGTGTGACCTGCCAATCAA	57°	77
UC.463	CCTTTTGAGTTGGCAGCTTA	55°	GGTTGATAAGCATTGCTGTCA	55°	116
UC.464	TGGAGACATCAAATACCGCTT	56°	GGAAACCGACTACAGCTGTAAT	54°	90
UC.465	AAGGTCTTGCGCAAATGTT	55°	CGGTGCATTTTTAGGCTTG	56°	95
UC.466	AGGACTGAGGGGCAATTAAA	55°	GCCATTATTGGGTCCATTCT	55°	125
UC.467	CTCTGAGAGCGCACAGAACT	55°	TGCGAGCATAATTGCAGAG	55°	81
UC.468	TAGCAGCGGCTCTGCATTA	57°	GCTTTGCTCAACAACACCATT	57°	110
UC.469	CTAGAGGTTTTGTGCAGAGAT	50°	AGGCGATCTGCATCTCAAG	55°	110
UC.470	CAGGCAGTGAAATGACAAGGT	56°	AAGAAGTTTACCTCCCTGTTA	49°	113
UC.471	GGTGCACTTGACAGTATTGAG	52°	GTACAAGGGCCTAAACCTAGA	52°	71
UC.472	CAGCATCTATTTTGTGCAGT	50°	TTATTCAATCCTTTGGAATGT	50°	86
UC.473	ATCCGGCGCTAAGAAACA	56°	GCAGCCCCCAAATACCTT	56°	74
UC.474	GGTACAGCACAGGGAACAGA	55°	TGGTGCAAGACCCTGTGTAA	56°	90
UC.475	CAGGTGGGTGAAACCTCCTA	56°	TGGAAGAGGAGGAGGAGGTT	56°	100
UC.476	TAGGCCCAAAGGCAAAATA	55°	TAAAGGAAGGGCAGAGCTGA	56°	107
UC.477	TGAGCGCAACGGTAACAG	55°	GATCACCTTGTCGGGATGTC	56°	122
UC.478	AGCAAGGCCTCTTGGACAA	57°	GGTGACATTGAGGCTGACCT	56°	98
UC.479	CACGTGAAGAACGCCTGTAA	56°	CCACATTCCCCCTTATCGTA	56°	102
UC.480	GAGTGTGGGAATAGGGATCT	52°	GCAATTATAAAATCAGCACCA	52°	74
UC.481	ATCTGTCTTTGCAAGCAGT	49°	CCCATCTAATTTACATACAGAG	48°	82
UC.482	TTAGCAGATACCAAGGGGAAA	55°	GCAGTGATAATGTAATGGGGAA	55°	100
UC.483	AAGGTGTATGTCTGCTGGCT	54°	GCATGCTGTGCTGATTATTG	54°	109

## Sheet: Supp Table 10
Supplemental Table 10. Validation of normalizers for qRT-PCR
Experiment	Normalizer	Mean CT test	SD	Mean CT control	SD	Fold-change	P value
T vs NB, Discovery group	18S rRNA	11.9339	0.769049	11.5293	0.288159	-1.32373	0.0948588
T vs NB, Validation group	18S rRNA	10.7972	0.672859	11.0443	0.58881	-1.18678	0.269238
T vs N mice	18S rRNA	10.9457	0.346612	10.8626	0.0479524	-1.05935	0.571322
Cancer vs Normal Cell lines	18S rRNA	11.1356	0.176748	10.915	0.217081	-1.16522	0.246169
In vitro desmoplasia	18S rRNA	12.4926	0.148625	12.6515	0.211218	-1.11646	0.625385
UCR profile, EGR1 KO cells	18S rRNA	10.4	*	10.7	*	1.27	*
* Measured in duplicate biological samples only

[truncated: 1 more sheets: Supp Table 11]
